# Supplementary material for: Human and ecological determinants of the spatial structure of local breed diversity
Source: Sci Rep. 2018 Apr 24;8:6452. doi: 10.1038/s41598-018-24641-3 (PMC5915451; doi:10.1038/s41598-018-24641-3)
Supplement: Supplementary file 2 — Tables S1-S6 [file 41598_2018_24641_MOESM2_ESM.xlsx]

## Sheet: Tables
Name	Description
S1.LocalBreed_DM	Square matrix of pairwise distances between the 47 provinces in relation to local breeds. Pairwise local breed distances between all provinces were assessed by comparing the percentages of heads of each breed in relation to the total number of heads within its group of livestock (cattle, sheep, goats, horses, donkeys, and pigs) in that province. Breed data was obtained Provinces with similar loca…
S2.HumanPopulation_DM	Square matrix of pairwise distances between the 47 provinces in relation to human population. Pairwise surname distances (human population distances) were obtained from the comparison of the surnames present in each province. Surnames were used to quantify the relationship between human populations. Considering the surnames as geographic markers, it is expected that the more similar the surnames …
S3.Historical_DM	Square matrix of pairwise distances between the 47 provinces in relation to history. Pairwise historical distances were calculated considering the belonging of each province to the different political divisions in Peninsular Spain since the 13th century (origin of the Spanish surnames) and at intervals of 100 years.
S4.Ecological_DM	Square matrix of pairwise distances between the 47 provinces in relation to ecological characteristics. Pairwise distances between provinces in relation to vertebrate species distributions (ecological distances) were obtained by comparing the percentage of positive 10 × 10 UTM grids in each province for the 450 vertebrate species according to the distributions contained in the Spanish Inventory o…
S5.Geographic_DM	Square matrix of pairwise distances between the 47 provinces in relation to geogrpahic location. Pairwise geographical distances were calculated based on the linear distance between province centroids.
S6.ListofProvinces	List of the 47 provinces of mainland Spain with its IDs used in the manuscript

## Sheet: S1.LocalBreed_DM
LocalBreeds	1	2	3	4	5	6	7	8	9	10	11	12	13	14	15	16	17	18	19	20	21	22	23	24	25	26	27	28	29	30	31	32	33	34	35	36	37	38	39	40	41	42	43	44	45	46	47
1	0	0.155355517	0.094692037	0.143001655	0.946015264	0.762357393	0.689410278	0.731709637	0.750561578	0.87394809	0.878252025	0.902191973	0.840691271	0.797319858	0.949418323	0.842384924	0.83941108	0.692533891	0.88318027	0.768078178	0.859228195	0.831615464	0.92093185	0.834738433	0.812531334	0.801604247	0.91416591	0.864914628	0.849054791	0.831061279	0.904206266	0.771602921	0.847659555	0.854526211	0.817919553	0.818465878	0.83007456	0.859914057	0.872902256	0.880240573	0.855161903	0.890070232	0.840250335	0.859784175	0.877585912	0.933304683	0.914766641
2	0.155355517	0	0.20901426	0.25369449	0.957083412	0.765462306	0.737895545	0.778835815	0.800698593	0.874489063	0.912290171	0.919950009	0.87865004	0.837695982	0.95256741	0.862727124	0.878325571	0.747802849	0.880263304	0.779697056	0.861404452	0.863185066	0.949685811	0.841363989	0.847508941	0.832552521	0.945640556	0.89699817	0.883669649	0.866545305	0.937251933	0.8127309	0.885319602	0.889871107	0.857326032	0.856955695	0.869854019	0.898358784	0.89988441	0.911875692	0.888090391	0.923672964	0.872929323	0.894129072	0.911648957	0.966137673	0.947867899
3	0.094692037	0.20901426	0	0.057101438	0.927712121	0.735649333	0.652198722	0.696519963	0.715403715	0.854661988	0.85514117	0.882311678	0.814315606	0.769341058	0.932829904	0.819043506	0.812818572	0.653985367	0.864385072	0.740711796	0.839326185	0.807916548	0.89966777	0.812838762	0.787854099	0.777628797	0.892171453	0.842265476	0.825198146	0.806687307	0.881775922	0.742778023	0.821507645	0.830670277	0.790670012	0.791448018	0.803076178	0.833866791	0.850938017	0.857679363	0.831835627	0.867274361	0.816671781	0.836247832	0.854457069	0.911435095	0.892522312
4	0.143001655	0.25369449	0.057101438	0	0.922668425	0.728963273	0.636360363	0.681443553	0.699906084	0.849888321	0.845080033	0.875199994	0.802874478	0.757135135	0.928399508	0.81071166	0.801194341	0.636755735	0.860795049	0.732595066	0.834293974	0.79804461	0.890773406	0.806751401	0.777241318	0.767813636	0.882786863	0.832658927	0.814912306	0.796088178	0.872049213	0.73025234	0.810168078	0.820237007	0.778798415	0.779754476	0.791226974	0.822461301	0.842090131	0.84806631	0.821848544	0.857355606	0.806643369	0.826028085	0.844387768	0.901871095	0.882820333
5	0.946015264	0.957083412	0.927712121	0.922668425	0	0.462931995	0.707287696	0.753694812	0.780498708	0.845378959	0.884571576	0.889658667	0.848446404	0.803495569	0.914101307	0.815253849	0.831135333	0.726175004	0.759322436	0.758435787	0.79491114	0.815586143	0.909709564	0.822101838	0.805118827	0.797741077	0.900514309	0.870381339	0.842917428	0.830172361	0.895165657	0.77549729	0.854639257	0.848052387	0.816706776	0.807797675	0.827847251	0.853402732	0.868132112	0.880998525	0.844212864	0.893349168	0.841311176	0.867001892	0.872760144	0.931156713	0.908787074
6	0.762357393	0.765462306	0.735649333	0.728963273	0.462931995	0	0.703460199	0.74702735	0.772148366	0.702917938	0.66329509	0.609586718	0.769873291	0.707309241	0.752854506	0.723481386	0.763986309	0.735856623	0.548263461	0.606048356	0.58972082	0.634367784	0.745576218	0.511563676	0.672022139	0.665968721	0.72095759	0.697657772	0.737492348	0.741195552	0.762197327	0.730311624	0.777561789	0.727035669	0.800327037	0.738215881	0.803342142	0.80885794	0.728230559	0.741504167	0.729235233	0.780273938	0.713492913	0.716245375	0.727601914	0.808471241	0.791694571
7	0.689410278	0.737895545	0.652198722	0.636360363	0.707287696	0.703460199	0	0.125159639	0.143657368	0.57651107	0.499708375	0.66779849	0.664065	0.567094636	0.753249472	0.663306574	0.624333985	0.632151823	0.7434045	0.729287505	0.678628623	0.548221725	0.656348419	0.551356754	0.558817229	0.595998466	0.625225071	0.592983699	0.631982881	0.636228516	0.659189095	0.625444624	0.678628623	0.616788073	0.703601125	0.63152416	0.704088742	0.710590311	0.647527939	0.642502807	0.627963643	0.679134161	0.612183483	0.606828057	0.619182223	0.708709592	0.690990412
8	0.731709637	0.778835815	0.696519963	0.681443553	0.753694812	0.74702735	0.125159639	0	0.077325375	0.607292909	0.547386399	0.707341593	0.696322836	0.606714943	0.793839899	0.706046564	0.667078616	0.667558645	0.786213598	0.765701372	0.723143976	0.59879429	0.690913139	0.600473139	0.601881281	0.643084161	0.668665897	0.63370621	0.670999984	0.67547459	0.693986005	0.662086683	0.710139382	0.656708525	0.734061442	0.666140475	0.734341905	0.74055732	0.684815141	0.677571407	0.66865448	0.71148055	0.652713035	0.647150928	0.660529823	0.738711629	0.722848641
9	0.750561578	0.800698593	0.715403715	0.699906084	0.780498708	0.772148366	0.143657368	0.077325375	0	0.615277691	0.562801778	0.731574131	0.720057865	0.625895621	0.817225119	0.726027946	0.676997133	0.692170362	0.816496877	0.794214471	0.747884424	0.621468985	0.717681432	0.616788073	0.62855848	0.664248746	0.688513636	0.659882918	0.693293333	0.697318804	0.717564524	0.687316307	0.735338246	0.678797158	0.757963041	0.691839728	0.758033471	0.763916422	0.710869284	0.704088742	0.69142071	0.735452342	0.677638922	0.67046555	0.681644982	0.761987158	0.746087515
10	0.87394809	0.874489063	0.854661988	0.849888321	0.845378959	0.702917938	0.57651107	0.607292909	0.615277691	0	0.563479951	0.80581431	0.829457771	0.78864359	0.859145265	0.831049592	0.856554936	0.697078146	0.841761733	0.723049054	0.795212641	0.790743761	0.821657481	0.567712915	0.706810072	0.723899319	0.839326185	0.796547576	0.762787014	0.775647634	0.834666615	0.772005847	0.838159853	0.785936285	0.809528118	0.810144094	0.823287954	0.853334437	0.779397148	0.796157082	0.796449978	0.7582723	0.76834675	0.635587336	0.808623278	0.828598156	0.84856094
11	0.878252025	0.912290171	0.85514117	0.845080033	0.884571576	0.66329509	0.499708375	0.547386399	0.562801778	0.563479951	0	0.798473791	0.66466502	0.627080518	0.80605734	0.754074228	0.736550616	0.452231745	0.817071591	0.643736113	0.769096809	0.699667797	0.788453645	0.502672056	0.610276917	0.562331403	0.799309286	0.634608679	0.684000683	0.674005198	0.774470055	0.566186781	0.691774076	0.713329222	0.657639315	0.651194692	0.671289188	0.707835884	0.742517581	0.715941131	0.730527823	0.726937055	0.711936697	0.488564512	0.766273477	0.808223536	0.784789195
12	0.902191973	0.919950009	0.882311678	0.875199994	0.889658667	0.609586718	0.66779849	0.707341593	0.731574131	0.80581431	0.798473791	0	0.673418628	0.460506374	0.792636607	0.742654814	0.751742952	0.628399227	0.835827899	0.757348997	0.85721695	0.796723463	0.853579059	0.828898132	0.802564576	0.810044023	0.838378898	0.929968801	0.708101544	0.832465153	0.718564218	0.727675053	0.805758042	0.671335734	0.757100886	0.709910478	0.90501798	0.775826942	0.848853599	0.838372055	0.825751992	0.843863733	0.8136416	0.86885673	0.920648305	0.868863336	0.932347436
13	0.840691271	0.87865004	0.814315606	0.802874478	0.848446404	0.769873291	0.664065	0.696322836	0.720057865	0.829457771	0.66466502	0.673418628	0	0.520097968	0.896452929	0.824875981	0.821744204	0.436860135	0.885209842	0.714144662	0.828277549	0.731316162	0.680576553	0.617208344	0.611948753	0.704900998	0.761265216	0.672436651	0.667262395	0.657590058	0.692532231	0.600201314	0.671569007	0.661146815	0.636086573	0.612456697	0.649112103	0.686858704	0.663904324	0.645197916	0.692896945	0.615485049	0.650218982	0.680947703	0.704174585	0.654291271	0.692391881
14	0.797319858	0.837695982	0.769341058	0.757135135	0.803495569	0.707309241	0.567094636	0.606714943	0.625895621	0.78864359	0.627080518	0.460506374	0.520097968	0	0.855911792	0.782863894	0.771745642	0.421344042	0.846275093	0.67069303	0.793777499	0.684941331	0.678335863	0.53819731	0.592400651	0.646121016	0.71708358	0.652377488	0.643005229	0.631096809	0.683805385	0.606311881	0.678927752	0.6360051	0.642218889	0.61813185	0.654924659	0.693102642	0.651483116	0.643478585	0.665103483	0.61671534	0.628587038	0.660578232	0.674984905	0.660823362	0.692850195
15	0.949418323	0.95256741	0.932829904	0.928399508	0.914101307	0.752854506	0.753249472	0.793839899	0.817225119	0.859145265	0.80605734	0.792636607	0.896452929	0.855911792	0	0.452450045	0.556999554	0.736544281	0.856220643	0.934401873	0.837388249	0.784910913	0.880227327	0.835960966	0.807951644	0.828561536	0.882785541	0.937894536	0.808815324	0.902932986	0.742010315	0.832350414	0.90327795	0.736743576	0.797222361	0.711705964	0.921299783	0.762420132	0.954576893	0.934990104	0.856250387	0.947953708	0.89424852	0.938169816	0.880116517	0.940326391	0.901190076
16	0.842384924	0.862727124	0.819043506	0.81071166	0.815253849	0.723481386	0.663306574	0.706046564	0.726027946	0.831049592	0.754074228	0.742654814	0.824875981	0.782863894	0.452450045	0	0.219773083	0.454158367	0.84047043	0.901577759	0.812827515	0.741072818	0.802414402	0.829816692	0.753594063	0.803813228	0.791428336	0.914805362	0.738719929	0.864144244	0.636073531	0.757015314	0.831883291	0.640966781	0.714830457	0.620569057	0.852142833	0.677228611	0.909369444	0.892202078	0.799028417	0.871916688	0.841373475	0.913796318	0.790309397	0.84913999	0.829610046
17	0.83941108	0.878325571	0.812818572	0.801194341	0.831135333	0.763986309	0.624333985	0.667078616	0.676997133	0.856554936	0.736550616	0.751742952	0.821744204	0.771745642	0.556999554	0.219773083	0	0.442655516	0.877212696	0.931227548	0.844946323	0.732880543	0.804429814	0.850784624	0.748446367	0.798800597	0.780970946	0.911754211	0.73000389	0.856543113	0.62956766	0.753016774	0.830745483	0.629236009	0.71267019	0.617764934	0.849324753	0.673697871	0.913624598	0.891779943	0.792513975	0.868686026	0.837680501	0.90727588	0.780078437	0.845733306	0.825499646
18	0.692533891	0.747802849	0.653985367	0.636755735	0.726175004	0.735856623	0.632151823	0.667558645	0.692170362	0.697078146	0.452231745	0.628399227	0.436860135	0.421344042	0.736544281	0.454158367	0.442655516	0	0.918812506	0.859112337	0.864925435	0.747967625	0.714270988	0.836747306	0.671602647	0.768013643	0.773295558	0.693180355	0.513988011	0.751495688	0.480982657	0.439349479	0.466901808	0.496907605	0.50396363	0.415566582	0.732312401	0.500946627	0.737730431	0.657103423	0.756766694	0.724251397	0.713045812	0.720528782	0.755172706	0.736175096	0.736135155
19	0.88318027	0.880263304	0.864385072	0.860795049	0.759322436	0.548263461	0.7434045	0.786213598	0.816496877	0.841761733	0.817071591	0.835827899	0.885209842	0.846275093	0.856220643	0.84047043	0.877212696	0.918812506	0	0.315203559	0.271510726	0.503314049	0.552224194	0.466323367	0.565409248	0.615809958	0.523388456	0.962185003	0.77271041	0.896265694	0.857743898	0.819438878	0.892788682	0.688667266	0.785515811	0.698549265	0.911767999	0.902677964	0.931509095	0.941787685	0.830192348	0.929060167	0.897944712	0.96555134	0.849103065	0.90958334	0.890039947
20	0.768078178	0.779697056	0.740711796	0.732595066	0.758435787	0.606048356	0.729287505	0.765701372	0.794214471	0.723049054	0.643736113	0.757348997	0.714144662	0.67069303	0.934401873	0.901577759	0.931227548	0.859112337	0.315203559	0	0.270683497	0.48982265	0.45609566	0.514634848	0.51296169	0.58891263	0.476470313	0.844430587	0.708009772	0.885186535	0.877466566	0.682505952	0.719146419	0.695643444	0.744050524	0.683254215	0.911208089	0.91589703	0.868875091	0.851181792	0.87944888	0.89633863	0.855177723	0.862109014	0.87906445	0.915359411	0.906211143
21	0.859228195	0.861404452	0.839326185	0.834293974	0.79491114	0.58972082	0.678628623	0.723143976	0.747884424	0.795212641	0.769096809	0.85721695	0.828277549	0.793777499	0.837388249	0.812827515	0.844946323	0.864925435	0.271510726	0.270683497	0	0.442860536	0.418030315	0.448640401	0.479377252	0.577011764	0.42436301	0.922878832	0.754082832	0.878763864	0.807738764	0.762727561	0.834387168	0.661793211	0.718789056	0.625787793	0.856242629	0.846601086	0.910211037	0.910624635	0.813830665	0.877413007	0.857553648	0.926333824	0.809376555	0.853842449	0.836225778
22	0.831615464	0.863185066	0.807916548	0.79804461	0.815586143	0.634367784	0.548221725	0.59879429	0.621468985	0.790743761	0.699667797	0.796723463	0.731316162	0.684941331	0.784910913	0.741072818	0.732880543	0.747967625	0.503314049	0.48982265	0.442860536	0	0.390506036	0.603478658	0.282984986	0.408587085	0.366257576	0.826918595	0.603120922	0.743138502	0.682574789	0.650896139	0.738579612	0.497775045	0.603162319	0.488283236	0.762913882	0.752076804	0.806707836	0.795570308	0.67917007	0.769890365	0.732154706	0.801784876	0.72082056	0.751232773	0.732499467
23	0.92093185	0.949685811	0.89966777	0.890773406	0.909709564	0.745576218	0.656348419	0.690913139	0.717681432	0.821657481	0.788453645	0.853579059	0.680576553	0.678335863	0.880227327	0.802414402	0.804429814	0.714270988	0.552224194	0.45609566	0.418030315	0.390506036	0	0.760062941	0.294588823	0.545537118	0.297515511	0.876477543	0.62063261	0.764062361	0.648961793	0.61544294	0.677733912	0.499977354	0.529088406	0.412963855	0.706314662	0.694703508	0.78744355	0.762287947	0.699317007	0.709879448	0.738646518	0.817377801	0.802971974	0.672906077	0.73900378
24	0.834738433	0.841363989	0.812838762	0.806751401	0.822101838	0.511563676	0.551356754	0.600473139	0.616788073	0.567712915	0.502672056	0.828898132	0.617208344	0.53819731	0.835960966	0.829816692	0.850784624	0.836747306	0.466323367	0.514634848	0.448640401	0.603478658	0.760062941	0	0.643388541	0.601159306	0.770797407	0.79479264	0.749798986	0.878434314	0.926194964	0.621947422	0.70046159	0.748062038	0.727434192	0.636911431	0.898843488	0.90369419	0.903697205	0.873445668	0.893877776	0.964538976	0.880842896	0.831967644	0.917858104	1	0.94748147
25	0.812531334	0.847508941	0.787854099	0.777241318	0.805118827	0.672022139	0.558817229	0.601881281	0.62855848	0.706810072	0.610276917	0.802564576	0.611948753	0.592400651	0.807951644	0.753594063	0.748446367	0.671602647	0.565409248	0.51296169	0.479377252	0.282984986	0.294588823	0.643388541	0	0.394846016	0.384747615	0.761625255	0.494787616	0.67435416	0.628223273	0.530360297	0.612520181	0.413767777	0.474584411	0.374459505	0.674852042	0.673865526	0.72469484	0.698955884	0.632211209	0.679820329	0.672086978	0.708601154	0.688008979	0.674081827	0.662594322
26	0.801604247	0.832552521	0.777628797	0.767813636	0.797741077	0.665968721	0.595998466	0.643084161	0.664248746	0.723899319	0.562331403	0.810044023	0.704900998	0.646121016	0.828561536	0.803813228	0.798800597	0.768013643	0.615809958	0.58891263	0.577011764	0.408587085	0.545537118	0.601159306	0.394846016	0	0.430350978	0.710590413	0.567902555	0.725802498	0.736849847	0.599866615	0.712051775	0.530706887	0.59356966	0.573237114	0.798446961	0.810538822	0.79298401	0.776879483	0.72282381	0.78102674	0.740345829	0.750804913	0.770478934	0.804428459	0.793656695
27	0.91416591	0.945640556	0.892171453	0.882786863	0.900514309	0.72095759	0.625225071	0.668665897	0.688513636	0.839326185	0.799309286	0.838378898	0.761265216	0.71708358	0.882785541	0.791428336	0.780970946	0.773295558	0.523388456	0.476470313	0.42436301	0.366257576	0.297515511	0.770797407	0.384747615	0.430350978	0	0.905971873	0.644711044	0.786947904	0.695309558	0.673514837	0.76640502	0.527827524	0.63695171	0.523202745	0.788655921	0.778145142	0.833250579	0.826606288	0.720502053	0.777344641	0.774571582	0.855673877	0.82901155	0.750430341	0.81195435
28	0.864914628	0.89699817	0.842265476	0.832658927	0.870381339	0.697657772	0.592983699	0.63370621	0.659882918	0.796547576	0.634608679	0.929968801	0.672436651	0.652377488	0.937894536	0.914805362	0.911754211	0.693180355	0.962185003	0.844430587	0.922878832	0.826918595	0.876477543	0.79479264	0.761625255	0.710590413	0.905971873	0	0.66227358	0.633661764	0.841746353	0.593274867	0.672879687	0.68045951	0.622060129	0.64296495	0.639772704	0.842215948	0.692067005	0.668594519	0.68465643	0.694995896	0.655419628	0.65563847	0.675875551	0.745204966	0.685192626
29	0.849054791	0.883669649	0.825198146	0.814912306	0.842917428	0.737492348	0.631982881	0.670999984	0.693293333	0.762787014	0.684000683	0.708101544	0.667262395	0.643005229	0.808815324	0.738719929	0.73000389	0.513988011	0.77271041	0.708009772	0.754082832	0.603120922	0.62063261	0.749798986	0.494787616	0.567902555	0.644711044	0.66227358	0	0.267498467	0.615989774	0.588131168	0.668833382	0.328004759	0.615495584	0.607901872	0.624772414	0.656229106	0.385323582	0.418494592	0.331479975	0.579006444	0.552133913	0.594906763	0.666408031	0.621127341	0.654883059
30	0.831061279	0.866545305	0.806687307	0.796088178	0.830172361	0.741195552	0.636228516	0.67547459	0.697318804	0.775647634	0.674005198	0.832465153	0.657590058	0.631096809	0.902932986	0.864144244	0.856543113	0.751495688	0.896265694	0.885186535	0.878763864	0.743138502	0.764062361	0.878434314	0.67435416	0.725802498	0.786947904	0.633661764	0.267498467	0	0.740400099	0.577829745	0.659773531	0.222112353	0.601064181	0.589319622	0.599836566	0.804219136	0.30588391	0.271477019	0.232788179	0.560130518	0.500088062	0.577441995	0.646099538	0.589683861	0.637777652
31	0.904206266	0.937251933	0.881775922	0.872049213	0.895165657	0.762197327	0.659189095	0.693986005	0.717564524	0.834666615	0.774470055	0.718564218	0.692532231	0.683805385	0.742010315	0.636073531	0.62956766	0.480982657	0.857743898	0.877466566	0.807738764	0.682574789	0.648961793	0.926194964	0.628223273	0.736849847	0.695309558	0.841746353	0.615989774	0.740400099	0	0.623464512	0.6908088	0.506176812	0.546187173	0.433162046	0.694875126	0.501164757	0.77817834	0.737962587	0.677833881	0.704002899	0.715924159	0.798600997	0.762837253	0.669486486	0.70818803
32	0.771602921	0.8127309	0.742778023	0.73025234	0.77549729	0.730311624	0.625444624	0.662086683	0.687316307	0.772005847	0.566186781	0.727675053	0.600201314	0.606311881	0.832350414	0.757015314	0.753016774	0.439349479	0.819438878	0.682505952	0.762727561	0.650896139	0.61544294	0.621947422	0.530360297	0.599866615	0.673514837	0.593274867	0.588131168	0.577829745	0.623464512	0	0.404644001	0.581584679	0.512809822	0.572241689	0.553047358	0.62779294	0.593580568	0.577560597	0.613650842	0.528659666	0.574140532	0.608998555	0.629472772	0.579821985	0.626646459
33	0.847659555	0.885319602	0.821507645	0.810168078	0.854639257	0.777561789	0.678628623	0.710139382	0.735338246	0.838159853	0.691774076	0.805758042	0.671569007	0.678927752	0.90327795	0.831883291	0.830745483	0.466901808	0.892788682	0.719146419	0.834387168	0.738579612	0.677733912	0.70046159	0.612520181	0.712051775	0.76640502	0.672879687	0.668833382	0.659773531	0.6908088	0.404644001	0	0.662908255	0.557027536	0.632829284	0.640147581	0.682202385	0.663474839	0.638658169	0.69575212	0.589308646	0.648882489	0.664694255	0.689316068	0.606290505	0.660283948
34	0.854526211	0.889871107	0.830670277	0.820237007	0.848052387	0.727035669	0.616788073	0.656708525	0.678797158	0.785936285	0.713329222	0.671335734	0.661146815	0.6360051	0.736743576	0.640966781	0.629236009	0.496907605	0.688667266	0.695643444	0.661793211	0.497775045	0.499977354	0.748062038	0.413767777	0.530706887	0.527827524	0.68045951	0.328004759	0.222112353	0.506176812	0.581584679	0.662908255	0	0.554182456	0.487313726	0.546720659	0.553925199	0.348946336	0.317853036	0.13566764	0.531263105	0.51519862	0.614203604	0.625108705	0.516526882	0.593435441
35	0.817919553	0.857326032	0.790670012	0.778798415	0.816706776	0.800327037	0.703601125	0.734061442	0.757963041	0.809528118	0.657639315	0.757100886	0.636086573	0.642218889	0.797222361	0.714830457	0.71267019	0.50396363	0.785515811	0.744050524	0.718789056	0.603162319	0.529088406	0.727434192	0.474584411	0.59356966	0.63695171	0.622060129	0.615495584	0.601064181	0.546187173	0.512809822	0.557027536	0.554182456	0	0.491114359	0.516711305	0.542688752	0.623641143	0.601947374	0.579821985	0.529834806	0.586156103	0.644655453	0.582119114	0.519574543	0.544631126
36	0.818465878	0.856955695	0.791448018	0.779754476	0.807797675	0.738215881	0.63152416	0.666140475	0.691839728	0.810144094	0.651194692	0.709910478	0.612456697	0.61813185	0.711705964	0.620569057	0.617764934	0.415566582	0.698549265	0.683254215	0.625787793	0.488283236	0.412963855	0.636911431	0.374459505	0.573237114	0.523202745	0.64296495	0.607901872	0.589319622	0.433162046	0.572241689	0.632829284	0.487313726	0.491114359	0	0.454473824	0.435102015	0.638272587	0.591995895	0.502782019	0.326014924	0.548766831	0.530360297	0.320746086	0.189721789	0.150924781
37	0.83007456	0.869854019	0.803076178	0.791226974	0.827847251	0.803342142	0.704088742	0.734341905	0.758033471	0.823287954	0.671289188	0.90501798	0.649112103	0.654924659	0.921299783	0.852142833	0.849324753	0.732312401	0.911767999	0.911208089	0.856242629	0.762913882	0.706314662	0.898843488	0.674852042	0.798446961	0.788655921	0.639772704	0.624772414	0.599836566	0.694875126	0.553047358	0.640147581	0.546720659	0.516711305	0.454473824	0	0.521273752	0.630782672	0.608211198	0.558597236	0.521056977	0.583651888	0.647543894	0.559921432	0.506582889	0.517831057
38	0.859914057	0.898358784	0.833866791	0.822461301	0.853402732	0.80885794	0.710590311	0.74055732	0.763916422	0.853334437	0.707835884	0.775826942	0.686858704	0.693102642	0.762420132	0.677228611	0.673697871	0.500946627	0.902677964	0.91589703	0.846601086	0.752076804	0.694703508	0.90369419	0.673865526	0.810538822	0.778145142	0.842215948	0.656229106	0.804219136	0.501164757	0.62779294	0.682202385	0.553925199	0.542688752	0.435102015	0.521273752	0	0.828179037	0.783089647	0.752585663	0.747103504	0.777362426	0.847675308	0.745749801	0.7137395	0.711008414
39	0.872902256	0.89988441	0.850938017	0.842090131	0.868132112	0.728230559	0.647527939	0.684815141	0.710869284	0.779397148	0.742517581	0.848853599	0.663904324	0.651483116	0.954576893	0.909369444	0.913624598	0.737730431	0.931509095	0.868875091	0.910211037	0.806707836	0.78744355	0.903697205	0.72469484	0.79298401	0.833250579	0.692067005	0.385323582	0.30588391	0.77817834	0.593580568	0.663474839	0.348946336	0.623641143	0.638272587	0.630782672	0.828179037	0	0.331383766	0.372502361	0.515568009	0.552123818	0.623050508	0.715667646	0.60131419	0.701389839
40	0.880240573	0.911875692	0.857679363	0.84806631	0.880998525	0.741504167	0.642502807	0.677571407	0.704088742	0.796157082	0.715941131	0.838372055	0.645197916	0.643478585	0.934990104	0.892202078	0.891779943	0.657103423	0.941787685	0.851181792	0.910624635	0.795570308	0.762287947	0.873445668	0.698955884	0.776879483	0.826606288	0.668594519	0.418494592	0.271477019	0.737962587	0.577560597	0.638658169	0.317853036	0.601947374	0.591995895	0.608211198	0.783089647	0.331383766	0	0.3912107	0.519945626	0.523541916	0.581620317	0.701569825	0.542531158	0.652840647
41	0.855161903	0.888090391	0.831835627	0.821848544	0.844212864	0.729235233	0.627963643	0.66865448	0.69142071	0.796449978	0.730527823	0.825751992	0.692896945	0.665103483	0.856250387	0.799028417	0.792513975	0.756766694	0.830192348	0.87944888	0.813830665	0.67917007	0.699317007	0.893877776	0.632211209	0.72282381	0.720502053	0.68465643	0.331479975	0.232788179	0.677833881	0.613650842	0.69575212	0.13566764	0.579821985	0.502782019	0.558597236	0.752585663	0.372502361	0.3912107	0	0.556471658	0.513895867	0.62080853	0.598348713	0.542848344	0.578940554
42	0.890070232	0.923672964	0.867274361	0.857355606	0.893349168	0.780273938	0.679134161	0.71148055	0.735452342	0.7582723	0.726937055	0.843863733	0.615485049	0.61671534	0.947953708	0.871916688	0.868686026	0.724251397	0.929060167	0.89633863	0.877413007	0.769890365	0.709879448	0.964538976	0.679820329	0.78102674	0.777344641	0.694995896	0.579006444	0.560130518	0.704002899	0.528659666	0.589308646	0.531263105	0.529834806	0.326014924	0.521056977	0.747103504	0.515568009	0.519945626	0.556471658	0	0.518774483	0.397871692	0.551801551	0.214226728	0.431961295
43	0.840250335	0.872929323	0.816671781	0.806643369	0.841311176	0.713492913	0.612183483	0.652713035	0.677638922	0.76834675	0.711936697	0.8136416	0.650218982	0.628587038	0.89424852	0.841373475	0.837680501	0.713045812	0.897944712	0.855177723	0.857553648	0.732154706	0.738646518	0.880842896	0.672086978	0.740345829	0.774571582	0.655419628	0.552133913	0.500088062	0.715924159	0.574140532	0.648882489	0.51519862	0.586156103	0.548766831	0.583651888	0.777362426	0.552123818	0.523541916	0.513895867	0.518774483	0	0.541122643	0.621141197	0.546556426	0.598147283
44	0.859784175	0.894129072	0.836247832	0.826028085	0.867001892	0.716245375	0.606828057	0.647150928	0.67046555	0.635587336	0.488564512	0.86885673	0.680947703	0.660578232	0.938169816	0.913796318	0.90727588	0.720528782	0.96555134	0.862109014	0.926333824	0.801784876	0.817377801	0.831967644	0.708601154	0.750804913	0.855673877	0.65563847	0.594906763	0.577441995	0.798600997	0.608998555	0.664694255	0.614203604	0.644655453	0.530360297	0.647543894	0.847675308	0.623050508	0.581620317	0.62080853	0.397871692	0.541122643	0	0.580267156	0.497891682	0.557501841
45	0.877585912	0.911648957	0.854457069	0.844387768	0.872760144	0.727601914	0.619182223	0.660529823	0.681644982	0.808623278	0.766273477	0.920648305	0.704174585	0.674984905	0.880116517	0.790309397	0.780078437	0.755172706	0.849103065	0.87906445	0.809376555	0.72082056	0.802971974	0.917858104	0.688008979	0.770478934	0.82901155	0.675875551	0.666408031	0.646099538	0.762837253	0.629472772	0.689316068	0.625108705	0.582119114	0.320746086	0.559921432	0.745749801	0.715667646	0.701569825	0.598348713	0.551801551	0.621141197	0.580267156	0	0.538720837	0.307343646
46	0.933304683	0.966137673	0.911435095	0.901871095	0.931156713	0.808471241	0.708709592	0.738711629	0.761987158	0.828598156	0.808223536	0.868863336	0.654291271	0.660823362	0.940326391	0.84913999	0.845733306	0.736175096	0.90958334	0.915359411	0.853842449	0.751232773	0.672906077	1	0.674081827	0.804428459	0.750430341	0.745204966	0.621127341	0.589683861	0.669486486	0.579821985	0.606290505	0.516526882	0.519574543	0.189721789	0.506582889	0.7137395	0.60131419	0.542531158	0.542848344	0.214226728	0.546556426	0.497891682	0.538720837	0	0.36617922
47	0.914766641	0.947867899	0.892522312	0.882820333	0.908787074	0.791694571	0.690990412	0.722848641	0.746087515	0.84856094	0.784789195	0.932347436	0.692391881	0.692850195	0.901190076	0.829610046	0.825499646	0.736135155	0.890039947	0.906211143	0.836225778	0.732499467	0.73900378	0.94748147	0.662594322	0.793656695	0.81195435	0.685192626	0.654883059	0.637777652	0.70818803	0.626646459	0.660283948	0.593435441	0.544631126	0.150924781	0.517831057	0.711008414	0.701389839	0.652840647	0.578940554	0.431961295	0.598147283	0.557501841	0.307343646	0.36617922	0

## Sheet: S2.HumanPopulation_DM
HumanPopul	1	2	3	4	5	6	7	8	9	10	11	12	13	14	15	16	17	18	19	20	21	22	23	24	25	26	27	28	29	30	31	32	33	34	35	36	37	38	39	40	41	42	43	44	45	46	47
1	0	0.277750273	0.32939319	0.547122182	0.908133239	0.932182053	0.871624056	0.944811307	0.892571833	0.971332696	0.966193255	0.9733735	0.968448603	0.987405913	0.964557125	0.94357719	0.913918248	0.957533906	0.759048299	0.947034438	0.936651409	0.928384709	0.830891762	0.958604479	0.879013394	0.920209134	0.912249219	0.769116349	0.888724253	0.937178736	0.861003067	0.877405773	0.982499546	0.94008044	0.973695815	0.980130048	0.976283461	0.957019993	0.943079671	0.903116279	0.891120834	0.96841275	0.877280121	0.900715987	0.952028116	0.970112131	0.977659501
2	0.277750273	0	0.445321456	0.513327365	0.898004277	0.937451543	0.892293815	0.956799088	0.923484402	0.978479516	0.975051049	0.978559935	0.974934952	0.990489557	0.972715931	0.954294173	0.927140926	0.967044483	0.769088018	0.956923066	0.960923145	0.918186414	0.853844588	0.972745388	0.919630361	0.930442902	0.88197683	0.816962635	0.936551705	0.952182573	0.88665153	0.915147633	0.988918224	0.960037337	0.982403149	0.983928683	0.983903143	0.958622024	0.953676703	0.915053195	0.9243199	0.974287262	0.892511992	0.9224356	0.955831035	0.974682555	0.981823732
3	0.32939319	0.445321456	0	0.505174835	0.915666761	0.936961682	0.897300562	0.947624517	0.916080654	0.974735182	0.970209528	0.979849578	0.971276828	0.988951444	0.973818588	0.951995744	0.92516154	0.966215266	0.769103017	0.948402535	0.945802776	0.910300048	0.859882038	0.958323741	0.900513308	0.922985384	0.862636244	0.804170513	0.918912602	0.940684442	0.866875521	0.896147445	0.982473516	0.952276023	0.97535	0.98241408	0.980350098	0.969601238	0.945606944	0.902613414	0.909455005	0.982416301	0.873074198	0.918692458	0.955719963	0.973335134	0.980016017
4	0.547122182	0.513327365	0.505174835	0	0.928564448	0.942554372	0.91517775	0.961679472	0.927482468	0.979602528	0.963959662	0.988303176	0.980017969	0.993676272	0.980541036	0.967508219	0.945932342	0.976821353	0.833654473	0.956998552	0.955241411	0.919905586	0.896691941	0.97301014	0.918473681	0.937172386	0.909140089	0.862570642	0.938799057	0.952674646	0.917115116	0.929689389	0.988031027	0.964137529	0.982648817	0.988083158	0.987187193	0.971252421	0.944625038	0.929634322	0.940120468	0.979515962	0.916215555	0.935621779	0.964484376	0.980412103	0.983379152
5	0.908133239	0.898004277	0.915666761	0.928564448	0	0.912688452	0.941470351	0.973564673	0.956901578	0.977867094	0.968483802	0.98799392	0.976382418	0.985887924	0.987771292	0.979779664	0.961036631	0.977315742	0.788168832	0.931992775	0.937262947	0.922255712	0.901391133	0.94104499	0.931278428	0.951716837	0.939413293	0.838788275	0.960812297	0.962256015	0.948639642	0.908270137	0.977874831	0.955028822	0.980226225	0.982529348	0.978541716	0.962713337	0.964156672	0.946162334	0.964463942	0.963814746	0.946961251	0.940399539	0.963526499	0.974673337	0.977399827
6	0.932182053	0.937451543	0.936961682	0.942554372	0.912688452	0	0.707140335	0.872992104	0.790962367	0.887420044	0.859520331	0.96067	0.928640283	0.962154202	0.971156798	0.959085576	0.922240641	0.956332533	0.893796928	0.781352961	0.570457936	0.891969261	0.751810974	0.876389943	0.838821883	0.918714152	0.863323615	0.746814653	0.944190269	0.957149925	0.891201028	0.792392912	0.691188514	0.878276394	0.954379704	0.963286499	0.936609654	0.942887647	0.954146116	0.923478434	0.903063779	0.833033484	0.913283336	0.921212264	0.909363802	0.949742431	0.967975729
7	0.871624056	0.892293815	0.897300562	0.91517775	0.941470351	0.707140335	0	0.486830507	0.37615125	0.681831645	0.828730593	0.936793546	0.889619088	0.939322946	0.964208972	0.945977718	0.900491898	0.940143937	0.87632284	0.838892673	0.704403456	0.897628189	0.738336458	0.877628382	0.867284625	0.911050594	0.887432424	0.697905137	0.897742936	0.905756063	0.881840275	0.809134849	0.911762497	0.885093515	0.9574259	0.950849331	0.933096496	0.916963215	0.928871186	0.87325201	0.903837012	0.944606648	0.880997203	0.871629806	0.932712499	0.935317901	0.952948916
8	0.944811307	0.956799088	0.947624517	0.961679472	0.973564673	0.872992104	0.486830507	0	0.524593286	0.601223943	0.900992338	0.958834593	0.934767936	0.967798764	0.979435857	0.969586945	0.952002178	0.968619596	0.95288404	0.943632642	0.903365717	0.964259635	0.902062662	0.951907513	0.94204819	0.964887428	0.954862889	0.862238346	0.946796692	0.949281523	0.941694499	0.919773247	0.968527353	0.93255942	0.977440952	0.973252663	0.96998042	0.962349747	0.964877301	0.937599025	0.951157432	0.971485197	0.940207057	0.934599723	0.963736693	0.963586922	0.973859936
9	0.892571833	0.923484402	0.916080654	0.927482468	0.956901578	0.790962367	0.37615125	0.524593286	0	0.662205853	0.604507084	0.936506482	0.876336745	0.935433246	0.961044013	0.941119512	0.886672651	0.936967883	0.883734837	0.865099761	0.717392847	0.910762807	0.741041918	0.873670455	0.865278793	0.903861451	0.897198233	0.679315698	0.85311338	0.890704127	0.873602022	0.806772194	0.930226451	0.876846624	0.954498557	0.947694691	0.931105831	0.90950152	0.921326415	0.857322998	0.889841344	0.936604913	0.872582017	0.867704754	0.925728464	0.93523264	0.947590691
10	0.971332696	0.978479516	0.974735182	0.979602528	0.977867094	0.887420044	0.681831645	0.601223943	0.662205853	0	0.846770079	0.888707884	0.805239257	0.883599462	0.959625509	0.951011892	0.910012655	0.944354888	0.960753816	0.950439055	0.904786259	0.96462309	0.891011825	0.908594704	0.941201395	0.965301378	0.944939512	0.831489075	0.944659624	0.953154292	0.933627517	0.893096651	0.956894191	0.920085666	0.940066842	0.935752377	0.931943551	0.923672145	0.956772714	0.922910095	0.935246132	0.957368153	0.935291091	0.929543281	0.946398712	0.944490958	0.942923475
11	0.966193255	0.975051049	0.970209528	0.963959662	0.968483802	0.859520331	0.828730593	0.900992338	0.604507084	0.846770079	0	0.945510785	0.877664169	0.905042896	0.974214122	0.96349347	0.925430618	0.957356367	0.936490445	0.908613462	0.747451607	0.928723016	0.843700454	0.819048642	0.911919374	0.907084341	0.888381628	0.832246248	0.93000836	0.931054609	0.92481845	0.833846348	0.937052625	0.913033305	0.929654199	0.948651027	0.93579426	0.924053711	0.943811217	0.908231343	0.933875924	0.94518405	0.910967604	0.911467795	0.947460483	0.946765517	0.946396219
12	0.9733735	0.978559935	0.979849578	0.988303176	0.98799392	0.96067	0.936793546	0.958834593	0.936506482	0.888707884	0.945510785	0	0.429232695	0.658155067	0.841333994	0.90376081	0.816031625	0.872392305	0.973377842	0.964399398	0.937120321	0.981486141	0.916002889	0.907955881	0.953353127	0.966280985	0.959748231	0.858162607	0.943023444	0.96027167	0.913669864	0.892209901	0.953703235	0.884275781	0.943176074	0.878392856	0.882696576	0.884078062	0.972250166	0.94090684	0.92294798	0.961737451	0.956269437	0.938226606	0.941457431	0.937595107	0.919012889
13	0.968448603	0.974934952	0.971276828	0.980017969	0.976382418	0.928640283	0.889619088	0.934767936	0.876336745	0.805239257	0.877664169	0.429232695	0	0.298572071	0.861334686	0.869109375	0.699584317	0.783606044	0.943341864	0.905665065	0.858415818	0.944205354	0.770884496	0.73694464	0.863289583	0.915462579	0.825125645	0.667613831	0.864349577	0.911557376	0.807235718	0.746219158	0.876128515	0.755969363	0.870014361	0.760865021	0.761227178	0.788138247	0.945345536	0.876070029	0.858946516	0.923191105	0.916849983	0.89015792	0.891594085	0.890770817	0.85953649
14	0.987405913	0.990489557	0.988951444	0.993676272	0.985887924	0.962154202	0.939322946	0.967798764	0.935433246	0.883599462	0.905042896	0.658155067	0.298572071	0	0.891225159	0.861192893	0.71934224	0.778173511	0.959309939	0.907245627	0.907381613	0.947178029	0.826815358	0.781005728	0.872102929	0.911186295	0.831935417	0.749511901	0.885606752	0.936485224	0.86095609	0.764045075	0.848815648	0.790928742	0.86202036	0.639089747	0.705116875	0.766287739	0.954511707	0.902073422	0.884256267	0.912345622	0.93629969	0.899881194	0.899802345	0.872343231	0.834086593
15	0.964557125	0.972715931	0.973818588	0.980541036	0.987771292	0.971156798	0.964208972	0.979435857	0.961044013	0.959625509	0.974214122	0.841333994	0.861334686	0.891225159	0	0.687052492	0.577004893	0.530273289	0.972758056	0.973164272	0.959836902	0.981247732	0.93944853	0.968978812	0.959653442	0.974744601	0.970598688	0.892446468	0.960277175	0.958354708	0.948708356	0.939845659	0.970235535	0.931773914	0.95271807	0.858671041	0.845423601	0.83846885	0.967612569	0.932293718	0.922894206	0.949187474	0.940978272	0.930796076	0.933917513	0.933551109	0.915289663
16	0.94357719	0.954294173	0.951995744	0.967508219	0.979779664	0.959085576	0.945977718	0.969586945	0.941119512	0.951011892	0.96349347	0.90376081	0.869109375	0.861192893	0.687052492	0	0.466312897	0.69987005	0.943614467	0.954019026	0.952848094	0.961837393	0.889229807	0.954765659	0.915477013	0.953021708	0.946312685	0.783769793	0.917222265	0.866835814	0.904341754	0.894081871	0.94705315	0.870274033	0.910839574	0.804945743	0.71153257	0.722546644	0.905133262	0.812098832	0.832338122	0.879109266	0.838371006	0.770173438	0.843887953	0.772847383	0.802684809
17	0.913918248	0.927140926	0.92516154	0.945932342	0.961036631	0.922240641	0.900491898	0.952002178	0.886672651	0.910012655	0.925430618	0.816031625	0.699584317	0.71934224	0.577004893	0.466312897	0	0.451832053	0.892574729	0.904295656	0.900071867	0.921094121	0.778110487	0.891305382	0.82179735	0.917908129	0.888734628	0.572924639	0.824488485	0.739346544	0.806495974	0.781835226	0.878810331	0.732458432	0.827022779	0.672406057	0.594466113	0.58159693	0.839612657	0.651814223	0.673990855	0.774882503	0.723449946	0.647945832	0.720791991	0.670585562	0.661018856
18	0.957533906	0.967044483	0.966215266	0.976821353	0.977315742	0.956332533	0.940143937	0.968619596	0.936967883	0.944354888	0.957356367	0.872392305	0.783606044	0.778173511	0.530273289	0.69987005	0.451832053	0	0.944280466	0.941074734	0.935540019	0.956231229	0.861965113	0.928101526	0.870808945	0.951711192	0.911491611	0.790834929	0.918509969	0.896217584	0.903156255	0.877070508	0.941797459	0.869233941	0.92016886	0.707987612	0.755610166	0.749409124	0.923336855	0.851504738	0.869930406	0.907393466	0.878494464	0.848274456	0.888441749	0.843829501	0.864908874
19	0.759048299	0.769088018	0.769103017	0.833654473	0.788168832	0.893796928	0.87632284	0.95288404	0.883734837	0.960753816	0.936490445	0.973377842	0.943341864	0.959309939	0.972758056	0.943614467	0.892574729	0.944280466	0	0.822139091	0.87888794	0.59883197	0.671606143	0.880165395	0.795109444	0.885407325	0.871461792	0.723486529	0.87518582	0.886137958	0.874907075	0.84184016	0.958623105	0.900725437	0.960720854	0.950443634	0.916928029	0.893627022	0.88586799	0.860747008	0.896747966	0.931242789	0.859234682	0.866324487	0.939259768	0.949644197	0.922984077
20	0.947034438	0.956923066	0.948402535	0.956998552	0.931992775	0.781352961	0.838892673	0.943632642	0.865099761	0.950439055	0.908613462	0.964399398	0.905665065	0.907245627	0.973164272	0.954019026	0.904295656	0.941074734	0.822139091	0	0.669430468	0.841193823	0.567168879	0.802785267	0.834236787	0.904521743	0.799102514	0.747712611	0.895798977	0.911186666	0.897007197	0.782766425	0.90390808	0.880613493	0.93840728	0.944275199	0.909892686	0.865423087	0.929167445	0.895115216	0.907954267	0.936889044	0.890336003	0.877015543	0.945550027	0.92591036	0.926976543
21	0.936651409	0.960923145	0.945802776	0.955241411	0.937262947	0.570457936	0.704403456	0.903365717	0.717392847	0.904786259	0.747451607	0.937120321	0.858415818	0.907381613	0.959836902	0.952848094	0.900071867	0.935540019	0.87888794	0.669430468	0	0.815390603	0.580907842	0.606687853	0.801418045	0.758555856	0.701148054	0.65129795	0.893094134	0.929528862	0.846159531	0.641536012	0.68417789	0.895540938	0.939291215	0.936450019	0.893849718	0.889222285	0.942751594	0.91084085	0.911475243	0.946874062	0.907163813	0.891115735	0.944863502	0.945787142	0.954715342
22	0.928384709	0.918186414	0.910300048	0.919905586	0.922255712	0.891969261	0.897628189	0.964259635	0.910762807	0.96462309	0.928723016	0.981486141	0.944205354	0.947178029	0.981247732	0.961837393	0.921094121	0.956231229	0.59883197	0.841193823	0.815390603	0	0.652255404	0.780767547	0.740432011	0.865586064	0.77718861	0.772232609	0.885467874	0.895512434	0.892333877	0.806187084	0.953640271	0.927785015	0.958725528	0.953390699	0.896170579	0.867321731	0.896690235	0.870828442	0.92953021	0.957766377	0.884831951	0.887124095	0.951708502	0.954177424	0.95583666
23	0.830891762	0.853844588	0.859882038	0.896691941	0.901391133	0.751810974	0.738336458	0.902062662	0.741041918	0.891011825	0.843700454	0.916002889	0.770884496	0.826815358	0.93944853	0.889229807	0.778110487	0.861965113	0.671606143	0.567168879	0.580907842	0.652255404	0	0.663389889	0.623583275	0.779443738	0.544331156	0.371681053	0.767637063	0.779963227	0.706865704	0.547710026	0.874187012	0.756821748	0.88611819	0.870851042	0.80276681	0.719609566	0.828664767	0.725709247	0.80720397	0.882755355	0.765542977	0.7194981	0.862452308	0.870930801	0.874063835
24	0.958604479	0.972745388	0.958323741	0.97301014	0.94104499	0.876389943	0.877628382	0.951907513	0.873670455	0.908594704	0.819048642	0.907955881	0.73694464	0.781005728	0.968978812	0.954765659	0.891305382	0.928101526	0.880165395	0.802785267	0.606687853	0.780767547	0.663389889	0	0.799044909	0.841430699	0.626225829	0.706608614	0.880659135	0.931175264	0.858072948	0.66220106	0.887708017	0.886720073	0.90967801	0.905066614	0.885080038	0.850670836	0.946102967	0.915355808	0.933186436	0.9405409	0.936296584	0.920236116	0.937288443	0.928946234	0.931270828
25	0.879013394	0.919630361	0.900513308	0.918473681	0.931278428	0.838821883	0.867284625	0.94204819	0.865278793	0.941201395	0.911919374	0.953353127	0.863289583	0.872102929	0.959653442	0.915477013	0.82179735	0.870808945	0.795109444	0.834236787	0.801418045	0.740432011	0.623583275	0.799044909	0	0.82733695	0.75322449	0.621879961	0.681127291	0.752728876	0.800469479	0.738988397	0.921373801	0.815135343	0.915188975	0.910117345	0.87932374	0.847259095	0.757170685	0.720604428	0.820762011	0.904505977	0.758712303	0.762486395	0.880647275	0.920872277	0.923132369
26	0.920209134	0.930442902	0.922985384	0.937172386	0.951716837	0.918714152	0.911050594	0.964887428	0.903861451	0.965301378	0.907084341	0.966280985	0.915462579	0.911186295	0.974744601	0.953021708	0.917908129	0.951711192	0.885407325	0.904521743	0.758555856	0.865586064	0.779443738	0.841430699	0.82733695	0	0.809779835	0.740433891	0.859061658	0.896666915	0.84309874	0.829346847	0.947156792	0.858699217	0.944602292	0.937815743	0.911158693	0.905996476	0.919627729	0.866616027	0.921219722	0.945482417	0.864816103	0.874919572	0.930429851	0.953399046	0.957943994
27	0.912249219	0.88197683	0.862636244	0.909140089	0.939413293	0.863323615	0.887432424	0.954862889	0.897198233	0.944939512	0.888381628	0.959748231	0.825125645	0.831935417	0.970598688	0.946312685	0.888734628	0.911491611	0.871461792	0.799102514	0.701148054	0.77718861	0.544331156	0.626225829	0.75322449	0.809779835	0	0.641856979	0.873472243	0.90633453	0.797108844	0.664406124	0.913132014	0.872518831	0.933536925	0.913288448	0.872979937	0.834928625	0.940611023	0.881872603	0.905025844	0.945274509	0.881953622	0.85014316	0.933897873	0.907016819	0.922237052
28	0.769116349	0.816962635	0.804170513	0.862570642	0.838788275	0.746814653	0.697905137	0.862238346	0.679315698	0.831489075	0.832246248	0.858162607	0.667613831	0.749511901	0.892446468	0.783769793	0.572924639	0.790834929	0.723486529	0.747712611	0.65129795	0.772232609	0.371681053	0.706608614	0.621879961	0.740433891	0.641856979	0	0.599417285	0.563295552	0.480589282	0.416081895	0.737221873	0.516805952	0.758907942	0.786254465	0.704526488	0.628413882	0.728557209	0.487162687	0.588294124	0.74606091	0.578614673	0.534382437	0.705755302	0.76672688	0.763960863
29	0.888724253	0.936551705	0.918912602	0.938799057	0.960812297	0.944190269	0.897742936	0.946796692	0.85311338	0.944659624	0.93000836	0.943023444	0.864349577	0.885606752	0.960277175	0.917222265	0.824488485	0.918509969	0.87518582	0.895798977	0.893094134	0.885467874	0.767637063	0.880659135	0.681127291	0.859061658	0.873472243	0.599417285	0	0.620974011	0.776829335	0.813768996	0.932400818	0.78916672	0.915873248	0.927049438	0.918996541	0.893427183	0.725246076	0.711938283	0.797418704	0.914864666	0.746457449	0.749871405	0.88958256	0.923525184	0.933879488
30	0.937178736	0.952182573	0.940684442	0.952674646	0.962256015	0.957149925	0.905756063	0.949281523	0.890704127	0.953154292	0.931054609	0.96027167	0.911557376	0.936485224	0.958354708	0.866835814	0.739346544	0.896217584	0.886137958	0.911186666	0.929528862	0.895512434	0.779963227	0.931175264	0.752728876	0.896666915	0.90633453	0.563295552	0.620974011	0	0.780995347	0.834748362	0.944524845	0.744359116	0.873598657	0.922112804	0.910316206	0.879476303	0.61274291	0.415104983	0.684207222	0.873923527	0.480483718	0.513587199	0.782991243	0.888215098	0.911798937
31	0.861003067	0.88665153	0.866875521	0.917115116	0.948639642	0.891201028	0.881840275	0.941694499	0.873602022	0.933627517	0.92481845	0.913669864	0.807235718	0.86095609	0.948708356	0.904341754	0.806495974	0.903156255	0.874907075	0.897007197	0.846159531	0.892333877	0.706865704	0.858072948	0.800469479	0.84309874	0.797108844	0.480589282	0.776829335	0.780995347	0	0.738336361	0.876793266	0.578983657	0.849350336	0.900061163	0.868139878	0.81937413	0.86764665	0.737044384	0.773614008	0.876681427	0.759876428	0.746803618	0.825420539	0.880921924	0.872673466
32	0.877405773	0.915147633	0.896147445	0.929689389	0.908270137	0.792392912	0.809134849	0.919773247	0.806772194	0.893096651	0.833846348	0.892209901	0.746219158	0.764045075	0.939845659	0.894081871	0.781835226	0.877070508	0.84184016	0.782766425	0.641536012	0.806187084	0.547710026	0.66220106	0.738988397	0.829346847	0.664406124	0.416081895	0.813768996	0.834748362	0.738336361	0	0.740442136	0.736397196	0.799416675	0.831392461	0.763076184	0.701083814	0.885724712	0.79200993	0.79216751	0.84212296	0.839653304	0.779397155	0.849396031	0.821374913	0.836453095
33	0.982499546	0.988918224	0.982473516	0.988031027	0.977874831	0.691188514	0.911762497	0.968527353	0.930226451	0.956894191	0.937052625	0.953703235	0.876128515	0.848815648	0.970235535	0.94705315	0.878810331	0.941797459	0.958623105	0.90390808	0.68417789	0.953640271	0.874187012	0.887708017	0.921373801	0.947156792	0.913132014	0.737221873	0.932400818	0.944524845	0.876793266	0.740442136	0	0.768539511	0.633058601	0.897548809	0.81767559	0.8526299	0.951300155	0.917498535	0.898020503	0.885639391	0.919318407	0.89980267	0.897943514	0.891762527	0.874934412
34	0.94008044	0.960037337	0.952276023	0.964137529	0.955028822	0.878276394	0.885093515	0.93255942	0.876846624	0.920085666	0.913033305	0.884275781	0.755969363	0.790928742	0.931773914	0.870274033	0.732458432	0.869233941	0.900725437	0.880613493	0.895540938	0.927785015	0.756821748	0.886720073	0.815135343	0.858699217	0.872518831	0.516805952	0.78916672	0.744359116	0.578983657	0.736397196	0.768539511	0	0.644866869	0.856430087	0.799710534	0.74082442	0.813993103	0.655104051	0.713321635	0.736014496	0.714176981	0.703672617	0.726958752	0.817696407	0.794703557
35	0.973695815	0.982403149	0.97535	0.982648817	0.980226225	0.954379704	0.9574259	0.977440952	0.954498557	0.940066842	0.929654199	0.943176074	0.870014361	0.86202036	0.95271807	0.910839574	0.827022779	0.92016886	0.960720854	0.93840728	0.939291215	0.958725528	0.88611819	0.90967801	0.915188975	0.944602292	0.933536925	0.758907942	0.915873248	0.873598657	0.849350336	0.799416675	0.633058601	0.644866869	0	0.861498576	0.771459868	0.737203089	0.938105136	0.884277511	0.878951927	0.854012983	0.906099081	0.864718472	0.836732433	0.851152249	0.757257475
36	0.980130048	0.983928683	0.98241408	0.988083158	0.982529348	0.963286499	0.950849331	0.973252663	0.947694691	0.935752377	0.948651027	0.878392856	0.760865021	0.639089747	0.858671041	0.804945743	0.672406057	0.707987612	0.950443634	0.944275199	0.936450019	0.953390699	0.870851042	0.905066614	0.910117345	0.937815743	0.913288448	0.786254465	0.927049438	0.922112804	0.900061163	0.831392461	0.897548809	0.856430087	0.861498576	0	0.557988349	0.682607336	0.941672287	0.881708008	0.891947774	0.907856628	0.900834383	0.868241972	0.902917199	0.87143979	0.8272831
37	0.976283461	0.983903143	0.980350098	0.987187193	0.978541716	0.936609654	0.933096496	0.96998042	0.931105831	0.931943551	0.93579426	0.882696576	0.761227178	0.705116875	0.845423601	0.71153257	0.594466113	0.755610166	0.916928029	0.909892686	0.893849718	0.896170579	0.80276681	0.885080038	0.87932374	0.911158693	0.872979937	0.704526488	0.918996541	0.910316206	0.868139878	0.763076184	0.81767559	0.799710534	0.771459868	0.557988349	0	0.422525253	0.936291393	0.867944049	0.858958246	0.8769295	0.899307381	0.82522485	0.871495925	0.789217362	0.770624203
38	0.957019993	0.958622024	0.969601238	0.971252421	0.962713337	0.942887647	0.916963215	0.962349747	0.90950152	0.923672145	0.924053711	0.884078062	0.788138247	0.766287739	0.83846885	0.722546644	0.58159693	0.749409124	0.893627022	0.865423087	0.889222285	0.867321731	0.719609566	0.850670836	0.847259095	0.905996476	0.834928625	0.628413882	0.893427183	0.879476303	0.81937413	0.701083814	0.8526299	0.74082442	0.737203089	0.682607336	0.422525253	0	0.911843418	0.830288681	0.806713579	0.816651055	0.877166703	0.76233926	0.812175266	0.710499271	0.603749134
39	0.943079671	0.953676703	0.945606944	0.944625038	0.964156672	0.954146116	0.928871186	0.964877301	0.921326415	0.956772714	0.943811217	0.972250166	0.945345536	0.954511707	0.967612569	0.905133262	0.839612657	0.923336855	0.88586799	0.929167445	0.942751594	0.896690235	0.828664767	0.946102967	0.757170685	0.919627729	0.940611023	0.728557209	0.725246076	0.61274291	0.86764665	0.885724712	0.951300155	0.813993103	0.938105136	0.941672287	0.936291393	0.911843418	0	0.539837764	0.774267377	0.903123771	0.565749473	0.596070603	0.84152219	0.893912248	0.938122743
40	0.903116279	0.915053195	0.902613414	0.929634322	0.946162334	0.923478434	0.87325201	0.937599025	0.857322998	0.922910095	0.908231343	0.94090684	0.876070029	0.902073422	0.932293718	0.812098832	0.651814223	0.851504738	0.860747008	0.895115216	0.91084085	0.870828442	0.725709247	0.915355808	0.720604428	0.866616027	0.881872603	0.487162687	0.711938283	0.415104983	0.737044384	0.79200993	0.917498535	0.655104051	0.884277511	0.881708008	0.867944049	0.830288681	0.539837764	0	0.462290809	0.795225971	0.287586358	0.323234691	0.702983021	0.798513619	0.868426932
41	0.891120834	0.9243199	0.909455005	0.940120468	0.964463942	0.903063779	0.903837012	0.951157432	0.889841344	0.935246132	0.933875924	0.92294798	0.858946516	0.884256267	0.922894206	0.832338122	0.673990855	0.869930406	0.896747966	0.907954267	0.911475243	0.92953021	0.80720397	0.933186436	0.820762011	0.921219722	0.905025844	0.588294124	0.797418704	0.684207222	0.773614008	0.79216751	0.898020503	0.713321635	0.878951927	0.891947774	0.858958246	0.806713579	0.774267377	0.462290809	0	0.70521927	0.600940617	0.502651449	0.661592478	0.812822119	0.855550296
42	0.96841275	0.974287262	0.982416301	0.979515962	0.963814746	0.833033484	0.944606648	0.971485197	0.936604913	0.957368153	0.94518405	0.961737451	0.923191105	0.912345622	0.949187474	0.879109266	0.774882503	0.907393466	0.931242789	0.936889044	0.946874062	0.957766377	0.882755355	0.9405409	0.904505977	0.945482417	0.945274509	0.74606091	0.914864666	0.873923527	0.876681427	0.84212296	0.885639391	0.736014496	0.854012983	0.907856628	0.8769295	0.816651055	0.903123771	0.795225971	0.70521927	0	0.851715729	0.755165166	0.45116682	0.760432341	0.854124524
43	0.877280121	0.892511992	0.873074198	0.916215555	0.946961251	0.913283336	0.880997203	0.940207057	0.872582017	0.935291091	0.910967604	0.956269437	0.916849983	0.93629969	0.940978272	0.838371006	0.723449946	0.878494464	0.859234682	0.890336003	0.907163813	0.884831951	0.765542977	0.936296584	0.758712303	0.864816103	0.881953622	0.578614673	0.746457449	0.480483718	0.759876428	0.839653304	0.919318407	0.714176981	0.906099081	0.900834383	0.899307381	0.877166703	0.565749473	0.287586358	0.600940617	0.851715729	0	0.261162597	0.702951806	0.829702909	0.885984164
44	0.900715987	0.9224356	0.918692458	0.935621779	0.940399539	0.921212264	0.871629806	0.934599723	0.867704754	0.929543281	0.911467795	0.938226606	0.89015792	0.899881194	0.930796076	0.770173438	0.647945832	0.848274456	0.866324487	0.877015543	0.891115735	0.887124095	0.7194981	0.920236116	0.762486395	0.874919572	0.85014316	0.534382437	0.749871405	0.513587199	0.746803618	0.779397155	0.89980267	0.703672617	0.864718472	0.868241972	0.82522485	0.76233926	0.596070603	0.323234691	0.502651449	0.755165166	0.261162597	0	0.616088142	0.745993256	0.836468145
45	0.952028116	0.955831035	0.955719963	0.964484376	0.963526499	0.909363802	0.932712499	0.963736693	0.925728464	0.946398712	0.947460483	0.941457431	0.891594085	0.899802345	0.933917513	0.843887953	0.720791991	0.888441749	0.939259768	0.945550027	0.944863502	0.951708502	0.862452308	0.937288443	0.880647275	0.930429851	0.933897873	0.705755302	0.88958256	0.782991243	0.825420539	0.849396031	0.897943514	0.726958752	0.836732433	0.902917199	0.871495925	0.812175266	0.84152219	0.702983021	0.661592478	0.45116682	0.702951806	0.616088142	0	0.656153571	0.811397964
46	0.970112131	0.974682555	0.973335134	0.980412103	0.974673337	0.949742431	0.935317901	0.963586922	0.93523264	0.944490958	0.946765517	0.937595107	0.890770817	0.872343231	0.933551109	0.772847383	0.670585562	0.843829501	0.949644197	0.92591036	0.945787142	0.954177424	0.870930801	0.928946234	0.920872277	0.953399046	0.907016819	0.76672688	0.923525184	0.888215098	0.880921924	0.821374913	0.891762527	0.817696407	0.851152249	0.87143979	0.789217362	0.710499271	0.893912248	0.798513619	0.812822119	0.760432341	0.829702909	0.745993256	0.656153571	0	0.66892914
47	0.977659501	0.981823732	0.980016017	0.983379152	0.977399827	0.967975729	0.952948916	0.973859936	0.947590691	0.942923475	0.946396219	0.919012889	0.85953649	0.834086593	0.915289663	0.802684809	0.661018856	0.864908874	0.922984077	0.926976543	0.954715342	0.95583666	0.874063835	0.931270828	0.923132369	0.957943994	0.922237052	0.763960863	0.933879488	0.911798937	0.872673466	0.836453095	0.874934412	0.794703557	0.757257475	0.8272831	0.770624203	0.603749134	0.938122743	0.868426932	0.855550296	0.854124524	0.885984164	0.836468145	0.811397964	0.66892914	0

## Sheet: S3.Historical_DM
Historical	1	2	3	4	5	6	7	8	9	10	11	12	13	14	15	16	17	18	19	20	21	22	23	24	25	26	27	28	29	30	31	32	33	34	35	36	37	38	39	40	41	42	43	44	45	46	47
1	0.000	0.000	0.000	0.000	0.267	0.359	0.447	0.447	0.447	0.845	0.431	0.878	0.819	0.819	0.811	0.819	0.819	0.784	0.239	0.359	0.359	0.239	0.359	0.378	0.267	0.378	0.378	0.359	0.493	0.493	0.431	0.493	0.493	0.493	0.478	0.697	0.717	0.697	0.507	0.507	0.493	0.493	0.507	0.609	0.609	0.573	0.493
2	0.000	0.000	0.000	0.000	0.267	0.359	0.447	0.447	0.447	0.845	0.431	0.878	0.819	0.819	0.811	0.819	0.819	0.784	0.239	0.359	0.359	0.239	0.359	0.378	0.267	0.378	0.378	0.359	0.493	0.493	0.431	0.493	0.493	0.493	0.478	0.697	0.717	0.697	0.507	0.507	0.493	0.493	0.507	0.609	0.609	0.573	0.493
3	0.000	0.000	0.000	0.000	0.267	0.359	0.447	0.447	0.447	0.845	0.431	0.878	0.819	0.819	0.811	0.819	0.819	0.784	0.239	0.359	0.359	0.239	0.359	0.378	0.267	0.378	0.378	0.359	0.493	0.493	0.431	0.493	0.493	0.493	0.478	0.697	0.717	0.697	0.507	0.507	0.493	0.493	0.507	0.609	0.609	0.573	0.493
4	0.000	0.000	0.000	0.000	0.267	0.359	0.447	0.447	0.447	0.845	0.431	0.878	0.819	0.819	0.811	0.819	0.819	0.784	0.239	0.359	0.359	0.239	0.359	0.378	0.267	0.378	0.378	0.359	0.493	0.493	0.431	0.493	0.493	0.493	0.478	0.697	0.717	0.697	0.507	0.507	0.493	0.493	0.507	0.609	0.609	0.573	0.493
5	0.267	0.267	0.267	0.267	0.000	0.359	0.447	0.447	0.447	0.854	0.447	0.886	0.828	0.828	0.819	0.828	0.828	0.793	0.239	0.359	0.359	0.239	0.359	0.396	0.293	0.396	0.396	0.378	0.507	0.507	0.447	0.507	0.507	0.507	0.493	0.707	0.727	0.707	0.521	0.521	0.507	0.507	0.521	0.621	0.621	0.586	0.507
6	0.359	0.359	0.359	0.359	0.359	0.000	0.378	0.378	0.378	0.862	0.207	0.910	0.854	0.854	0.845	0.854	0.854	0.819	0.378	0.120	0.120	0.378	0.120	0.169	0.396	0.169	0.169	0.316	0.431	0.431	0.316	0.359	0.359	0.359	0.414	0.737	0.756	0.737	0.447	0.447	0.431	0.431	0.447	0.609	0.609	0.573	0.431
7	0.447	0.447	0.447	0.447	0.447	0.378	0.000	0.000	0.000	0.697	0.396	0.886	0.828	0.828	0.819	0.828	0.828	0.793	0.478	0.378	0.378	0.478	0.378	0.396	0.493	0.396	0.396	0.396	0.447	0.447	0.396	0.414	0.414	0.414	0.431	0.707	0.727	0.707	0.463	0.463	0.447	0.447	0.463	0.598	0.598	0.561	0.447
8	0.447	0.447	0.447	0.447	0.447	0.378	0.000	0.000	0.000	0.697	0.396	0.886	0.828	0.828	0.819	0.828	0.828	0.793	0.478	0.378	0.378	0.478	0.378	0.396	0.493	0.396	0.396	0.396	0.447	0.447	0.396	0.414	0.414	0.414	0.431	0.707	0.727	0.707	0.463	0.463	0.447	0.447	0.463	0.598	0.598	0.561	0.447
9	0.447	0.447	0.447	0.447	0.447	0.378	0.000	0.000	0.000	0.697	0.396	0.886	0.828	0.828	0.819	0.828	0.828	0.793	0.478	0.378	0.378	0.478	0.378	0.396	0.493	0.396	0.396	0.396	0.447	0.447	0.396	0.414	0.414	0.414	0.431	0.707	0.727	0.707	0.463	0.463	0.447	0.447	0.463	0.598	0.598	0.561	0.447
10	0.845	0.845	0.845	0.845	0.854	0.862	0.697	0.697	0.697	0.000	0.854	1000	0.949	0.949	0.934	0.934	0.934	0.918	0.870	0.862	0.862	0.870	0.862	0.862	0.870	0.862	0.862	0.828	0.802	0.802	0.854	0.854	0.854	0.854	0.793	0.845	0.862	0.845	0.811	0.811	0.802	0.802	0.811	0.828	0.828	0.802	0.802
11	0.431	0.431	0.431	0.431	0.447	0.207	0.396	0.396	0.396	0.854	0.000	0.886	0.828	0.828	0.828	0.845	0.845	0.793	0.447	0.169	0.169	0.447	0.169	0.120	0.431	0.120	0.120	0.293	0.359	0.359	0.267	0.293	0.293	0.293	0.338	0.697	0.717	0.697	0.378	0.378	0.359	0.359	0.378	0.561	0.561	0.521	0.359
12	0.878	0.878	0.878	0.878	0.886	0.910	0.886	0.886	0.886	1000	0.886	0.000	0.120	0.120	0.431	0.463	0.463	0.359	0.902	0.910	0.910	0.902	0.910	0.902	0.894	0.902	0.902	0.854	0.811	0.811	0.886	0.886	0.886	0.886	0.802	0.463	0.493	0.463	0.819	0.819	0.811	0.811	0.819	0.819	0.819	0.793	0.811
13	0.819	0.819	0.819	0.819	0.828	0.854	0.828	0.828	0.828	0.949	0.828	0.120	0.000	0.120	0.414	0.447	0.447	0.338	0.845	0.854	0.854	0.845	0.854	0.845	0.837	0.845	0.845	0.793	0.746	0.746	0.828	0.819	0.828	0.828	0.737	0.414	0.447	0.414	0.756	0.756	0.746	0.746	0.756	0.756	0.756	0.727	0.746
14	0.819	0.819	0.819	0.819	0.828	0.854	0.828	0.828	0.828	0.949	0.828	0.120	0.120	0.000	0.414	0.447	0.447	0.338	0.845	0.854	0.854	0.845	0.854	0.845	0.837	0.845	0.845	0.793	0.746	0.746	0.828	0.828	0.828	0.828	0.727	0.378	0.396	0.378	0.756	0.756	0.746	0.746	0.756	0.756	0.756	0.727	0.737
15	0.811	0.811	0.811	0.811	0.819	0.845	0.819	0.819	0.819	0.934	0.828	0.431	0.414	0.414	0.000	0.120	0.120	0.169	0.837	0.845	0.845	0.837	0.845	0.845	0.837	0.845	0.845	0.793	0.746	0.746	0.828	0.828	0.828	0.828	0.737	0.478	0.507	0.478	0.756	0.756	0.746	0.746	0.756	0.756	0.756	0.727	0.746
16	0.819	0.819	0.819	0.819	0.828	0.854	0.828	0.828	0.828	0.934	0.845	0.463	0.447	0.447	0.120	0.000	0.000	0.239	0.845	0.854	0.854	0.845	0.854	0.854	0.845	0.854	0.854	0.811	0.775	0.775	0.845	0.845	0.845	0.845	0.765	0.521	0.548	0.521	0.784	0.784	0.775	0.775	0.784	0.784	0.784	0.756	0.775
17	0.819	0.819	0.819	0.819	0.828	0.854	0.828	0.828	0.828	0.934	0.845	0.463	0.447	0.447	0.120	0.000	0.000	0.239	0.845	0.854	0.854	0.845	0.854	0.854	0.845	0.854	0.854	0.811	0.775	0.775	0.845	0.845	0.845	0.845	0.765	0.521	0.548	0.521	0.784	0.784	0.775	0.775	0.784	0.784	0.784	0.756	0.775
18	0.784	0.784	0.784	0.784	0.793	0.819	0.793	0.793	0.793	0.918	0.793	0.359	0.338	0.338	0.169	0.239	0.239	0.000	0.811	0.819	0.819	0.811	0.819	0.811	0.802	0.811	0.811	0.756	0.707	0.707	0.793	0.793	0.793	0.793	0.697	0.396	0.447	0.414	0.717	0.717	0.707	0.707	0.717	0.717	0.717	0.687	0.707
19	0.239	0.239	0.239	0.239	0.239	0.378	0.478	0.478	0.478	0.870	0.447	0.902	0.845	0.845	0.837	0.845	0.845	0.811	0.000	0.359	0.359	0.000	0.359	0.378	0.120	0.378	0.378	0.378	0.535	0.535	0.463	0.535	0.535	0.535	0.521	0.727	0.746	0.727	0.548	0.548	0.535	0.535	0.548	0.644	0.644	0.609	0.535
20	0.359	0.359	0.359	0.359	0.359	0.120	0.378	0.378	0.378	0.862	0.169	0.910	0.854	0.854	0.845	0.854	0.854	0.819	0.359	0.000	0.000	0.359	0.000	0.120	0.378	0.120	0.120	0.316	0.431	0.431	0.316	0.359	0.359	0.359	0.414	0.737	0.756	0.737	0.447	0.447	0.431	0.431	0.447	0.609	0.609	0.573	0.431
21	0.359	0.359	0.359	0.359	0.359	0.120	0.378	0.378	0.378	0.862	0.169	0.910	0.854	0.854	0.845	0.854	0.854	0.819	0.359	0.000	0.000	0.359	0.000	0.120	0.378	0.120	0.120	0.316	0.431	0.431	0.316	0.359	0.359	0.359	0.414	0.737	0.756	0.737	0.447	0.447	0.431	0.431	0.447	0.609	0.609	0.573	0.431
22	0.239	0.239	0.239	0.239	0.239	0.378	0.478	0.478	0.478	0.870	0.447	0.902	0.845	0.845	0.837	0.845	0.845	0.811	0.000	0.359	0.359	0.000	0.359	0.378	0.120	0.378	0.378	0.378	0.535	0.535	0.463	0.535	0.535	0.535	0.521	0.727	0.746	0.727	0.548	0.548	0.535	0.535	0.548	0.644	0.644	0.609	0.535
23	0.359	0.359	0.359	0.359	0.359	0.120	0.378	0.378	0.378	0.862	0.169	0.910	0.854	0.854	0.845	0.854	0.854	0.819	0.359	0.000	0.000	0.359	0.000	0.120	0.378	0.120	0.120	0.316	0.431	0.431	0.316	0.359	0.359	0.359	0.414	0.737	0.756	0.737	0.447	0.447	0.431	0.431	0.447	0.609	0.609	0.573	0.431
24	0.378	0.378	0.378	0.378	0.396	0.169	0.396	0.396	0.396	0.862	0.120	0.902	0.845	0.845	0.845	0.854	0.854	0.811	0.378	0.120	0.120	0.378	0.120	0.000	0.359	0.000	0.000	0.293	0.414	0.414	0.293	0.338	0.338	0.338	0.396	0.727	0.746	0.727	0.431	0.431	0.414	0.414	0.431	0.598	0.598	0.561	0.414
25	0.267	0.267	0.267	0.267	0.293	0.396	0.493	0.493	0.493	0.870	0.431	0.894	0.837	0.837	0.837	0.845	0.845	0.802	0.120	0.378	0.378	0.120	0.378	0.359	0.000	0.359	0.359	0.359	0.521	0.521	0.447	0.521	0.521	0.521	0.507	0.717	0.737	0.717	0.535	0.535	0.521	0.521	0.535	0.632	0.632	0.598	0.521
26	0.378	0.378	0.378	0.378	0.396	0.169	0.396	0.396	0.396	0.862	0.120	0.902	0.845	0.845	0.845	0.854	0.854	0.811	0.378	0.120	0.120	0.378	0.120	0.000	0.359	0.000	0.000	0.293	0.414	0.414	0.293	0.338	0.338	0.338	0.396	0.727	0.746	0.727	0.431	0.431	0.414	0.414	0.431	0.598	0.598	0.561	0.414
27	0.378	0.378	0.378	0.378	0.396	0.169	0.396	0.396	0.396	0.862	0.120	0.902	0.845	0.845	0.845	0.854	0.854	0.811	0.378	0.120	0.120	0.378	0.120	0.000	0.359	0.000	0.000	0.293	0.414	0.414	0.293	0.338	0.338	0.338	0.396	0.727	0.746	0.727	0.431	0.431	0.414	0.414	0.431	0.598	0.598	0.561	0.414
28	0.359	0.359	0.359	0.359	0.378	0.316	0.396	0.396	0.396	0.828	0.293	0.854	0.793	0.793	0.793	0.811	0.811	0.756	0.378	0.316	0.316	0.378	0.316	0.293	0.359	0.293	0.293	0.000	0.359	0.359	0.169	0.239	0.239	0.239	0.293	0.655	0.676	0.655	0.378	0.378	0.359	0.359	0.378	0.535	0.535	0.493	0.359
29	0.493	0.493	0.493	0.493	0.507	0.431	0.447	0.447	0.447	0.802	0.359	0.811	0.746	0.746	0.746	0.775	0.775	0.707	0.535	0.431	0.431	0.535	0.431	0.414	0.521	0.414	0.414	0.359	0.000	0.000	0.359	0.359	0.359	0.359	0.293	0.586	0.609	0.586	0.316	0.316	0.293	0.293	0.316	0.463	0.463	0.414	0.316
30	0.493	0.493	0.493	0.493	0.507	0.431	0.447	0.447	0.447	0.802	0.359	0.811	0.746	0.746	0.746	0.775	0.775	0.707	0.535	0.431	0.431	0.535	0.431	0.414	0.521	0.414	0.414	0.359	0.000	0.000	0.359	0.359	0.359	0.359	0.293	0.586	0.609	0.586	0.316	0.316	0.293	0.293	0.316	0.463	0.463	0.414	0.316
31	0.431	0.431	0.431	0.431	0.447	0.316	0.396	0.396	0.396	0.854	0.267	0.886	0.828	0.828	0.828	0.845	0.845	0.793	0.463	0.316	0.316	0.463	0.316	0.293	0.447	0.293	0.293	0.169	0.359	0.359	0.000	0.120	0.120	0.120	0.267	0.697	0.717	0.697	0.378	0.378	0.359	0.359	0.378	0.561	0.561	0.521	0.359
32	0.493	0.493	0.493	0.493	0.507	0.359	0.414	0.414	0.414	0.854	0.293	0.886	0.819	0.828	0.828	0.845	0.845	0.793	0.535	0.359	0.359	0.535	0.359	0.338	0.521	0.338	0.338	0.239	0.359	0.359	0.120	0.000	0.120	0.120	0.267	0.697	0.717	0.697	0.378	0.378	0.359	0.359	0.378	0.561	0.561	0.521	0.359
33	0.493	0.493	0.493	0.493	0.507	0.359	0.414	0.414	0.414	0.854	0.293	0.886	0.828	0.828	0.828	0.845	0.845	0.793	0.535	0.359	0.359	0.535	0.359	0.338	0.521	0.338	0.338	0.239	0.359	0.359	0.120	0.120	0.000	0.000	0.239	0.697	0.717	0.697	0.338	0.338	0.338	0.338	0.338	0.561	0.561	0.507	0.359
34	0.493	0.493	0.493	0.493	0.507	0.359	0.414	0.414	0.414	0.854	0.293	0.886	0.828	0.828	0.828	0.845	0.845	0.793	0.535	0.359	0.359	0.535	0.359	0.338	0.521	0.338	0.338	0.239	0.359	0.359	0.120	0.120	0.000	0.000	0.239	0.697	0.717	0.697	0.338	0.338	0.338	0.338	0.338	0.561	0.561	0.507	0.359
35	0.478	0.478	0.478	0.478	0.493	0.414	0.431	0.431	0.431	0.793	0.338	0.802	0.737	0.727	0.737	0.765	0.765	0.697	0.521	0.414	0.414	0.521	0.414	0.396	0.507	0.396	0.396	0.293	0.293	0.293	0.267	0.267	0.239	0.239	0.000	0.548	0.561	0.548	0.267	0.267	0.267	0.267	0.267	0.463	0.463	0.396	0.207
36	0.697	0.697	0.697	0.697	0.707	0.737	0.707	0.707	0.707	0.845	0.697	0.463	0.414	0.378	0.478	0.521	0.521	0.396	0.727	0.737	0.737	0.727	0.737	0.727	0.717	0.727	0.727	0.655	0.586	0.586	0.697	0.697	0.697	0.697	0.548	0.000	0.120	0.120	0.598	0.598	0.586	0.586	0.598	0.598	0.598	0.561	0.561
37	0.717	0.717	0.717	0.717	0.727	0.756	0.727	0.727	0.727	0.862	0.717	0.493	0.447	0.396	0.507	0.548	0.548	0.447	0.746	0.756	0.756	0.746	0.756	0.746	0.737	0.746	0.746	0.676	0.609	0.609	0.717	0.717	0.717	0.717	0.561	0.120	0.000	0.120	0.621	0.621	0.609	0.609	0.621	0.621	0.621	0.586	0.573
38	0.697	0.697	0.697	0.697	0.707	0.737	0.707	0.707	0.707	0.845	0.697	0.463	0.414	0.378	0.478	0.521	0.521	0.414	0.727	0.737	0.737	0.727	0.737	0.727	0.717	0.727	0.727	0.655	0.586	0.586	0.697	0.697	0.697	0.697	0.548	0.120	0.120	0.000	0.598	0.598	0.586	0.586	0.598	0.598	0.598	0.561	0.561
39	0.507	0.507	0.507	0.507	0.521	0.447	0.463	0.463	0.463	0.811	0.378	0.819	0.756	0.756	0.756	0.784	0.784	0.717	0.548	0.447	0.447	0.548	0.447	0.431	0.535	0.431	0.431	0.378	0.316	0.316	0.378	0.378	0.338	0.338	0.267	0.598	0.621	0.598	0.000	0.000	0.120	0.120	0.000	0.414	0.414	0.316	0.338
40	0.507	0.507	0.507	0.507	0.521	0.447	0.463	0.463	0.463	0.811	0.378	0.819	0.756	0.756	0.756	0.784	0.784	0.717	0.548	0.447	0.447	0.548	0.447	0.431	0.535	0.431	0.431	0.378	0.316	0.316	0.378	0.378	0.338	0.338	0.267	0.598	0.621	0.598	0.000	0.000	0.120	0.120	0.000	0.414	0.414	0.316	0.338
41	0.493	0.493	0.493	0.493	0.507	0.431	0.447	0.447	0.447	0.802	0.359	0.811	0.746	0.746	0.746	0.775	0.775	0.707	0.535	0.431	0.431	0.535	0.431	0.414	0.521	0.414	0.414	0.359	0.293	0.293	0.359	0.359	0.338	0.338	0.267	0.586	0.609	0.586	0.120	0.120	0.000	0.120	0.120	0.396	0.396	0.316	0.316
42	0.493	0.493	0.493	0.493	0.507	0.431	0.447	0.447	0.447	0.802	0.359	0.811	0.746	0.746	0.746	0.775	0.775	0.707	0.535	0.431	0.431	0.535	0.431	0.414	0.521	0.414	0.414	0.359	0.293	0.293	0.359	0.359	0.338	0.338	0.267	0.586	0.609	0.586	0.120	0.120	0.120	0.000	0.120	0.396	0.396	0.316	0.316
43	0.507	0.507	0.507	0.507	0.521	0.447	0.463	0.463	0.463	0.811	0.378	0.819	0.756	0.756	0.756	0.784	0.784	0.717	0.548	0.447	0.447	0.548	0.447	0.431	0.535	0.431	0.431	0.378	0.316	0.316	0.378	0.378	0.338	0.338	0.267	0.598	0.621	0.598	0.000	0.000	0.120	0.120	0.000	0.414	0.414	0.316	0.338
44	0.609	0.609	0.609	0.609	0.621	0.609	0.598	0.598	0.598	0.828	0.561	0.819	0.756	0.756	0.756	0.784	0.784	0.717	0.644	0.609	0.609	0.644	0.609	0.598	0.632	0.598	0.598	0.535	0.463	0.463	0.561	0.561	0.561	0.561	0.463	0.598	0.621	0.598	0.414	0.414	0.396	0.396	0.414	0.000	0.000	0.120	0.414
45	0.609	0.609	0.609	0.609	0.621	0.609	0.598	0.598	0.598	0.828	0.561	0.819	0.756	0.756	0.756	0.784	0.784	0.717	0.644	0.609	0.609	0.644	0.609	0.598	0.632	0.598	0.598	0.535	0.463	0.463	0.561	0.561	0.561	0.561	0.463	0.598	0.621	0.598	0.414	0.414	0.396	0.396	0.414	0.000	0.000	0.120	0.414
46	0.573	0.573	0.573	0.573	0.586	0.573	0.561	0.561	0.561	0.802	0.521	0.793	0.727	0.727	0.727	0.756	0.756	0.687	0.609	0.573	0.573	0.609	0.573	0.561	0.598	0.561	0.561	0.493	0.414	0.414	0.521	0.521	0.507	0.507	0.396	0.561	0.586	0.561	0.316	0.316	0.316	0.316	0.316	0.120	0.120	0.000	0.378
47	0.493	0.493	0.493	0.493	0.507	0.431	0.447	0.447	0.447	0.802	0.359	0.811	0.746	0.737	0.746	0.775	0.775	0.707	0.535	0.431	0.431	0.535	0.431	0.414	0.521	0.414	0.414	0.359	0.316	0.316	0.359	0.359	0.359	0.359	0.207	0.561	0.573	0.561	0.338	0.338	0.316	0.316	0.338	0.414	0.414	0.378	0.000

## Sheet: S4.Ecological_DM
Ecological	1	2	3	4	5	6	7	8	9	10	11	12	13	14	15	16	17	18	19	20	21	22	23	24	25	26	27	28	29	30	31	32	33	34	35	36	37	38	39	40	41	42	43	44	45	46	47
1	0	0.253710628	0.189865253	0.333435738	0.462651541	0.520479372	0.641222797	0.703995438	0.771678599	0.651314662	0.686181946	0.599252387	0.664161681	0.675052549	0.60071819	0.646453572	0.673132599	0.672638943	0.506829109	0.65591918	0.662342129	0.584726006	0.725615565	0.679558685	0.662820694	0.653575928	0.684967875	0.71695432	0.738907214	0.745165937	0.703750586	0.61885295	0.631223069	0.699670104	0.709131896	0.741244447	0.692400521	0.696901029	0.770118307	0.748369949	0.706777318	0.707174045	0.736153346	0.733764515	0.724717757	0.753927716	0.705899749
2	0.253710628	0	0.262146979	0.254149702	0.391058766	0.445393575	0.609002836	0.665020243	0.713462096	0.608495407	0.620030367	0.547039864	0.644625773	0.641516291	0.547601131	0.631098302	0.660281148	0.670607778	0.393775863	0.596870428	0.596856851	0.536450477	0.706737345	0.620617706	0.628702495	0.614088416	0.622261479	0.695784117	0.713210126	0.738842569	0.704249863	0.574756863	0.609657277	0.693964664	0.696618722	0.715442406	0.687714544	0.707769323	0.776055961	0.755341653	0.705281276	0.685332417	0.738610446	0.726111691	0.710019026	0.761706875	0.712179671
3	0.189865253	0.262146979	0	0.282044505	0.472977408	0.522559209	0.645855177	0.706094763	0.757215339	0.627898618	0.646958423	0.571213206	0.63281273	0.631190587	0.557176537	0.597336485	0.616632953	0.621221016	0.496058479	0.63731382	0.633948749	0.553091014	0.700520872	0.646897197	0.627411383	0.611429788	0.650582169	0.666501886	0.707400099	0.721093678	0.674359458	0.58138443	0.595728901	0.669718938	0.672672016	0.68499792	0.647352818	0.662522677	0.740074205	0.723710525	0.676638579	0.664180111	0.706748425	0.697625884	0.68205353	0.727880609	0.675911826
4	0.333435738	0.254149702	0.282044505	0	0.496900201	0.516051208	0.680009022	0.72447856	0.732895847	0.588475594	0.593368422	0.52794267	0.592541986	0.57254622	0.52187138	0.606129156	0.619043057	0.617727247	0.388940864	0.578008376	0.569625754	0.489461231	0.678237789	0.556983903	0.595476925	0.564053711	0.580816685	0.639145591	0.691041614	0.715544983	0.655149262	0.507375147	0.564119948	0.639997429	0.678003284	0.660497886	0.635827186	0.658142872	0.729605636	0.714971682	0.667058493	0.636874468	0.685570157	0.681719051	0.647412383	0.709301912	0.679237915
5	0.462651541	0.391058766	0.472977408	0.496900201	0	0.25441948	0.458312454	0.536527111	0.640229861	0.593427634	0.623132302	0.555303474	0.699401179	0.712456654	0.560636651	0.635104103	0.700311576	0.72801692	0.429090602	0.636162006	0.6066626	0.637267758	0.77276375	0.678949869	0.705834587	0.682206507	0.694748385	0.768433889	0.74301123	0.78835793	0.780327808	0.65430952	0.673539078	0.770190248	0.731442289	0.76231212	0.737580611	0.752328501	0.865135957	0.828525422	0.776660928	0.753474219	0.803573763	0.779993104	0.760552444	0.809062047	0.749170246
6	0.520479372	0.445393575	0.522559209	0.516051208	0.25441948	0	0.376038632	0.434877284	0.514449531	0.491338068	0.549646521	0.531980753	0.677867333	0.688806908	0.523981619	0.588679026	0.659170466	0.710013767	0.404148368	0.581905517	0.512456071	0.617268394	0.743135604	0.619678391	0.689362311	0.662221643	0.644586184	0.742726642	0.747451429	0.800158962	0.786911775	0.644971308	0.683663887	0.773402984	0.750286695	0.740317926	0.739105852	0.769966763	0.863608758	0.833052571	0.785461109	0.750247515	0.808132087	0.779810883	0.76220429	0.834848047	0.774546296
7	0.641222797	0.609002836	0.645855177	0.680009022	0.458312454	0.376038632	0	0.217440175	0.431783161	0.522076641	0.622749461	0.67137832	0.794744036	0.808637952	0.653869809	0.634993057	0.709134299	0.779386972	0.611042429	0.733743371	0.619909219	0.752876125	0.861811763	0.748271962	0.799029312	0.784595281	0.785356875	0.85337356	0.852571337	0.907149584	0.91211531	0.79631545	0.821489976	0.90613959	0.862269062	0.823880201	0.829521024	0.86551538	0.965553963	0.939236107	0.900441156	0.870034851	0.910843691	0.874253297	0.874862271	0.940559473	0.87894065
8	0.703995438	0.665020243	0.706094763	0.72447856	0.536527111	0.434877284	0.217440175	0	0.410079086	0.513822226	0.637407535	0.713504174	0.837596254	0.845409343	0.68870347	0.656791849	0.73734841	0.829844916	0.65407186	0.773241772	0.636103631	0.794020478	0.904122875	0.769980891	0.836818713	0.822105012	0.815934534	0.88921435	0.901067444	0.952337712	0.959231095	0.838271277	0.870299343	0.950761385	0.919215667	0.863249949	0.87957153	0.919585403	0.999996688	0.98130891	0.945871433	0.916706313	0.955057579	0.918399854	0.924062558	0.993895369	0.934391349
9	0.771678599	0.713462096	0.757215339	0.732895847	0.640229861	0.514449531	0.431783161	0.410079086	0	0.374184844	0.436115318	0.669529436	0.758667485	0.755090306	0.643364447	0.621128235	0.675733486	0.778986395	0.599417236	0.654380241	0.442976744	0.708213303	0.800866546	0.629091396	0.743490543	0.723358162	0.686199568	0.783671005	0.853295591	0.929359445	0.921348958	0.767295308	0.832446436	0.898655494	0.872293478	0.762955139	0.833181958	0.908315338	0.979530808	0.966959069	0.927679526	0.859640236	0.943639424	0.879115288	0.868045315	0.992295822	0.915889308
10	0.651314662	0.608495407	0.627898618	0.588475594	0.593427634	0.491338068	0.522076641	0.513822226	0.374184844	0	0.295418083	0.438883976	0.485033336	0.519270092	0.447843337	0.494261386	0.525308842	0.574697057	0.459646237	0.49746677	0.349167255	0.492065289	0.604270578	0.427427198	0.54520876	0.53251747	0.498442305	0.564070349	0.655697016	0.711693642	0.68507385	0.533339666	0.59718698	0.661844089	0.659094275	0.571463707	0.624826433	0.684967696	0.766944572	0.738533135	0.702673706	0.630313537	0.726114992	0.676708117	0.642531734	0.760138199	0.689754475
11	0.686181946	0.620030367	0.646958423	0.593368422	0.623132302	0.549646521	0.622749461	0.637407535	0.436115318	0.295418083	0	0.49842715	0.516416646	0.511608972	0.496763535	0.558584627	0.567036516	0.605660411	0.442625297	0.455585469	0.291793894	0.473738813	0.576860098	0.364835241	0.531720358	0.509190357	0.462369328	0.548659715	0.668091512	0.742221778	0.706904393	0.522897034	0.605311165	0.680114945	0.663973056	0.54994969	0.636515541	0.71211164	0.806956259	0.777408528	0.732371658	0.641490734	0.767356484	0.690293488	0.649853589	0.790528207	0.715995122
12	0.599252387	0.547039864	0.571213206	0.52794267	0.555303474	0.531980753	0.67137832	0.713504174	0.669529436	0.438883976	0.49842715	0	0.28632991	0.371031835	0.240126964	0.510964539	0.506023741	0.434774998	0.41797258	0.503911139	0.518851625	0.433549262	0.563335638	0.463107389	0.504357833	0.480901116	0.490687401	0.500203315	0.539254787	0.573784192	0.510146095	0.359869267	0.365260417	0.49222583	0.448212107	0.481285293	0.462296051	0.485887148	0.662670049	0.585350504	0.529354854	0.461962701	0.586552302	0.550195471	0.468593265	0.5296389	0.46355939
13	0.664161681	0.644625773	0.63281273	0.592541986	0.699401179	0.677867333	0.794744036	0.837596254	0.758667485	0.485033336	0.516416646	0.28632991	0	0.267582581	0.396288732	0.596016528	0.555256145	0.404168103	0.508533399	0.485863674	0.538853679	0.379051393	0.468062981	0.422694021	0.448878042	0.445666856	0.449767013	0.40157385	0.51186367	0.518841804	0.415725081	0.295576827	0.289280982	0.402414552	0.366182099	0.416743305	0.394517032	0.41599332	0.607785846	0.506960106	0.465754377	0.387710841	0.533187802	0.49578904	0.384032978	0.447523971	0.380121314
14	0.675052549	0.641516291	0.631190587	0.57254622	0.712456654	0.688806908	0.808637952	0.845409343	0.755090306	0.519270092	0.511608972	0.371031835	0.267582581	0	0.40026018	0.567644985	0.49677593	0.382957116	0.524932108	0.533857067	0.527186449	0.445831969	0.537881874	0.396176805	0.493532239	0.45548041	0.447451094	0.427612093	0.587652905	0.612937482	0.516198345	0.287978452	0.330017765	0.472649658	0.429863127	0.293284517	0.349495156	0.446585978	0.65623262	0.60008465	0.540073009	0.420411455	0.591765152	0.49691578	0.378443411	0.511764591	0.452254724
15	0.60071819	0.547601131	0.557176537	0.52187138	0.560636651	0.523981619	0.653869809	0.68870347	0.643364447	0.447843337	0.496763535	0.240126964	0.396288732	0.40026018	0	0.375031682	0.361948155	0.3672107	0.451096759	0.544637348	0.519824373	0.492509084	0.607121714	0.485515092	0.53831427	0.499509405	0.524607715	0.508610452	0.583831003	0.625754356	0.563270605	0.41624654	0.436541776	0.536878264	0.497748638	0.453193409	0.458653697	0.514307838	0.677973265	0.626199233	0.565436654	0.485925085	0.611030356	0.556073326	0.493212183	0.592836238	0.520446775
16	0.646453572	0.631098302	0.597336485	0.606129156	0.635104103	0.588679026	0.634993057	0.656791849	0.621128235	0.494261386	0.558584627	0.510964539	0.596016528	0.567644985	0.375031682	0	0.247439897	0.45240631	0.596712063	0.664504869	0.565223061	0.625934237	0.711781486	0.594411109	0.631761504	0.594081661	0.649207434	0.611611224	0.692735063	0.729773686	0.699052257	0.598627271	0.621527973	0.671215936	0.647340202	0.548051577	0.568281699	0.635063651	0.737379223	0.731393451	0.673788862	0.615596137	0.680596666	0.632492933	0.625055804	0.737847203	0.669142387
17	0.673132599	0.660281148	0.616632953	0.619043057	0.700311576	0.659170466	0.709134299	0.73734841	0.675733486	0.525308842	0.567036516	0.506023741	0.555256145	0.49677593	0.361948155	0.247439897	0	0.340151988	0.622592981	0.670997077	0.585761538	0.614821976	0.693496031	0.568895566	0.622102664	0.578458323	0.61772963	0.566806253	0.688619341	0.721526527	0.676205191	0.559288101	0.588809738	0.644597834	0.612773924	0.460733571	0.500507299	0.590304397	0.70741738	0.707834148	0.648934257	0.575067651	0.656332744	0.57942924	0.576259593	0.70377467	0.629337934
18	0.672638943	0.670607778	0.621221016	0.617727247	0.72801692	0.710013767	0.779386972	0.829844916	0.778986395	0.574697057	0.605660411	0.434774998	0.404168103	0.382957116	0.3672107	0.45240631	0.340151988	0	0.62322541	0.634857426	0.632911994	0.538236363	0.612565425	0.55852156	0.547713788	0.518077935	0.581207748	0.464644347	0.566164267	0.577396968	0.508974772	0.444103175	0.431030683	0.486044447	0.457231696	0.334455026	0.310211439	0.388003005	0.583322468	0.531960147	0.483507606	0.418310561	0.506622136	0.42924061	0.40248699	0.492619939	0.429828479
19	0.506829109	0.393775863	0.496058479	0.388940864	0.429090602	0.404148368	0.611042429	0.65407186	0.599417236	0.459646237	0.442625297	0.41797258	0.508533399	0.524932108	0.451096759	0.596712063	0.622592981	0.62322541	0	0.344204441	0.378823018	0.358567044	0.531695616	0.414505468	0.490098526	0.468771376	0.413735366	0.568144515	0.619093234	0.676044032	0.6261071	0.435268513	0.52017528	0.611900016	0.626716802	0.625084222	0.630749364	0.664352767	0.745217055	0.707968995	0.658701347	0.612009862	0.702100587	0.679819347	0.632795058	0.717228633	0.659014627
20	0.65591918	0.596870428	0.63731382	0.578008376	0.636162006	0.581905517	0.733743371	0.773241772	0.654380241	0.49746677	0.455585469	0.503911139	0.485863674	0.533857067	0.544637348	0.664504869	0.670997077	0.634857426	0.344204441	0	0.333690285	0.291152208	0.311070037	0.4239757	0.414508253	0.418282616	0.342847558	0.521615338	0.591198881	0.650578093	0.603926367	0.476487476	0.523391924	0.611234037	0.584621965	0.613547144	0.622866145	0.662281245	0.76267863	0.690428823	0.653158058	0.620540704	0.718061556	0.696591726	0.6423548	0.729351595	0.659144466
21	0.662342129	0.596856851	0.633948749	0.569625754	0.6066626	0.512456071	0.619909219	0.636103631	0.442976744	0.349167255	0.291793894	0.518851625	0.538853679	0.527186449	0.519824373	0.565223061	0.585761538	0.632911994	0.378823018	0.333690285	0	0.425698799	0.501464816	0.322141935	0.495271092	0.461660398	0.382400755	0.560750752	0.672541707	0.751087572	0.717713287	0.518983761	0.611307258	0.694484534	0.672557216	0.588292183	0.655370791	0.730628214	0.814591206	0.785983589	0.739566753	0.6604634	0.77466394	0.718469629	0.673680898	0.806485574	0.735487201
22	0.584726006	0.536450477	0.553091014	0.489461231	0.637267758	0.617268394	0.752876125	0.794020478	0.708213303	0.492065289	0.473738813	0.433549262	0.379051393	0.445831969	0.492509084	0.625934237	0.614821976	0.538236363	0.358567044	0.291152208	0.425698799	0	0.30433419	0.40231524	0.258229638	0.311721805	0.305648258	0.400044271	0.471846221	0.51257609	0.454892836	0.364079055	0.397387487	0.457153946	0.484160613	0.540125712	0.528901823	0.554276763	0.61716619	0.559749452	0.511643912	0.488300416	0.591224822	0.581706056	0.521103363	0.608627369	0.541675009
23	0.725615565	0.706737345	0.700520872	0.678237789	0.77276375	0.743135604	0.861811763	0.904122875	0.800866546	0.604270578	0.576860098	0.563335638	0.468062981	0.537881874	0.607121714	0.711781486	0.693496031	0.612565425	0.531695616	0.311070037	0.501464816	0.30433419	0	0.512486609	0.370221858	0.406218096	0.376807724	0.465886062	0.566329668	0.583898429	0.523647049	0.499914913	0.484637485	0.552927197	0.500408921	0.595524262	0.590569718	0.610484541	0.707976907	0.618506669	0.58575454	0.579322616	0.669469047	0.670658868	0.604644834	0.677059584	0.598283595
24	0.679558685	0.620617706	0.646897197	0.556983903	0.678949869	0.619678391	0.748271962	0.769980891	0.629091396	0.427427198	0.364835241	0.463107389	0.422694021	0.396176805	0.485515092	0.594411109	0.568895566	0.55852156	0.414505468	0.4239757	0.322141935	0.40231524	0.512486609	0	0.486328646	0.443016786	0.326234454	0.490160889	0.643428455	0.712854112	0.638077884	0.358630331	0.507736968	0.5980927	0.611939595	0.510003271	0.581690775	0.657723015	0.743035331	0.719277671	0.675970442	0.561603851	0.70923791	0.636353688	0.570239239	0.703351416	0.652667954
25	0.662820694	0.628702495	0.627411383	0.595476925	0.705834587	0.689362311	0.799029312	0.836818713	0.743490543	0.54520876	0.531720358	0.504357833	0.448878042	0.493532239	0.53831427	0.631761504	0.622102664	0.547713788	0.490098526	0.414508253	0.495271092	0.258229638	0.370221858	0.486328646	0	0.246100218	0.358459465	0.368313395	0.386514533	0.459966046	0.449776802	0.443182678	0.454727283	0.441100518	0.479480366	0.530520673	0.530001874	0.569463682	0.575136337	0.546241553	0.48864029	0.467111873	0.585211502	0.55679121	0.512293087	0.633631612	0.553350878
26	0.653575928	0.614088416	0.611429788	0.564053711	0.682206507	0.662221643	0.784595281	0.822105012	0.723358162	0.53251747	0.509190357	0.480901116	0.445666856	0.45548041	0.499509405	0.594081661	0.578458323	0.518077935	0.468771376	0.418282616	0.461660398	0.311721805	0.406218096	0.443016786	0.246100218	0	0.327148417	0.355613802	0.426917559	0.515480126	0.489995971	0.414282283	0.455067218	0.473090051	0.474894417	0.482126047	0.497350701	0.552918054	0.590100292	0.584157795	0.522391491	0.458393579	0.590459842	0.555471204	0.476665894	0.617778387	0.544790499
27	0.684967875	0.622261479	0.650582169	0.580816685	0.694748385	0.644586184	0.785356875	0.815934534	0.686199568	0.498442305	0.462369328	0.490687401	0.449767013	0.447451094	0.524607715	0.649207434	0.61772963	0.581207748	0.413735366	0.342847558	0.382400755	0.305648258	0.376807724	0.326234454	0.358459465	0.327148417	0	0.424311359	0.562731289	0.637331976	0.578998107	0.387403175	0.489933666	0.555429649	0.564955252	0.538635886	0.586433005	0.649846841	0.699003376	0.667864847	0.617942023	0.536174856	0.681314739	0.618970552	0.568001386	0.699051835	0.628608034
28	0.71695432	0.695784117	0.666501886	0.639145591	0.768433889	0.742726642	0.85337356	0.88921435	0.783671005	0.564070349	0.548659715	0.500203315	0.40157385	0.427612093	0.508610452	0.611611224	0.566806253	0.464644347	0.568144515	0.521615338	0.560750752	0.400044271	0.465886062	0.490160889	0.368313395	0.355613802	0.424311359	0	0.448112515	0.47660534	0.350895535	0.379929933	0.408018832	0.361834975	0.448782393	0.439516513	0.450708171	0.502446992	0.519649398	0.486186471	0.443745126	0.375994891	0.532460544	0.47713927	0.42130114	0.578059987	0.490244895
29	0.738907214	0.713210126	0.707400099	0.691041614	0.74301123	0.747451429	0.852571337	0.901067444	0.853295591	0.655697016	0.668091512	0.539254787	0.51186367	0.587652905	0.583831003	0.692735063	0.688619341	0.566164267	0.619093234	0.591198881	0.672541707	0.471846221	0.566329668	0.643428455	0.386514533	0.426917559	0.562731289	0.448112515	0	0.287573871	0.388294295	0.508857992	0.466325478	0.3950237	0.461688721	0.588475379	0.523887886	0.536568917	0.523447207	0.474371336	0.404271903	0.433565749	0.538832951	0.514459267	0.509020127	0.591640095	0.50418296
30	0.745165937	0.738842569	0.721093678	0.715544983	0.78835793	0.800158962	0.907149584	0.952337712	0.929359445	0.711693642	0.742221778	0.573784192	0.518841804	0.612937482	0.625754356	0.729773686	0.721526527	0.577396968	0.676044032	0.650578093	0.751087572	0.51257609	0.583898429	0.712854112	0.459966046	0.515480126	0.637331976	0.47660534	0.287573871	0	0.308698431	0.560799454	0.472796277	0.332297981	0.459915678	0.624085319	0.524731221	0.484022259	0.42044653	0.336371386	0.282619283	0.42645759	0.442758062	0.499624945	0.502044026	0.53834177	0.459087755
31	0.703750586	0.704249863	0.674359458	0.655149262	0.780327808	0.786911775	0.91211531	0.959231095	0.921348958	0.68507385	0.706904393	0.510146095	0.415725081	0.516198345	0.563270605	0.699052257	0.676205191	0.508974772	0.6261071	0.603926367	0.717713287	0.454892836	0.523647049	0.638077884	0.449776802	0.489995971	0.578998107	0.350895535	0.388294295	0.308698431	0	0.431419874	0.347158637	0.198227337	0.393816191	0.563444625	0.456432289	0.418858544	0.425764125	0.30698162	0.267014636	0.358934584	0.433217317	0.472507457	0.422863069	0.458755993	0.38792729
32	0.61885295	0.574756863	0.58138443	0.507375147	0.65430952	0.644971308	0.79631545	0.838271277	0.767295308	0.533339666	0.522897034	0.359869267	0.295576827	0.287978452	0.41624654	0.598627271	0.559288101	0.444103175	0.435268513	0.476487476	0.518983761	0.364079055	0.499914913	0.358630331	0.443182678	0.414282283	0.387403175	0.379929933	0.508857992	0.560799454	0.431419874	0	0.257457024	0.412445767	0.439213514	0.436238581	0.424743499	0.477552259	0.608032922	0.5456486	0.487346325	0.375269247	0.546819522	0.475776082	0.395986484	0.501400921	0.45569584
33	0.631223069	0.609657277	0.595728901	0.564119948	0.673539078	0.683663887	0.821489976	0.870299343	0.832446436	0.59718698	0.605311165	0.365260417	0.289280982	0.330017765	0.436541776	0.621527973	0.588809738	0.431030683	0.52017528	0.523391924	0.611307258	0.397387487	0.484637485	0.507736968	0.454727283	0.455067218	0.489933666	0.408018832	0.466325478	0.472796277	0.347158637	0.257457024	0	0.362064055	0.297945947	0.444063679	0.353857815	0.374595919	0.5799549	0.468642236	0.405921118	0.359001889	0.512012613	0.473636985	0.359318691	0.40854962	0.342177197
34	0.699670104	0.693964664	0.669718938	0.639997429	0.770190248	0.773402984	0.90613959	0.950761385	0.898655494	0.661844089	0.680114945	0.49222583	0.402414552	0.472649658	0.536878264	0.671215936	0.644597834	0.486044447	0.611900016	0.611234037	0.694484534	0.457153946	0.552927197	0.5980927	0.441100518	0.473090051	0.555429649	0.361834975	0.3950237	0.332297981	0.198227337	0.412445767	0.362064055	0	0.405567069	0.522145944	0.436776094	0.426072418	0.401528554	0.334179167	0.269922312	0.302412557	0.417318757	0.431338261	0.38534911	0.465731303	0.39982337
35	0.709131896	0.696618722	0.672672016	0.678003284	0.731442289	0.750286695	0.862269062	0.919215667	0.872293478	0.659094275	0.663973056	0.448212107	0.366182099	0.429863127	0.497748638	0.647340202	0.612773924	0.457231696	0.626716802	0.584621965	0.672557216	0.484160613	0.500408921	0.611939595	0.479480366	0.474894417	0.564955252	0.448782393	0.461688721	0.459915678	0.393816191	0.439213514	0.297945947	0.405567069	0	0.435711433	0.356804172	0.367999438	0.611996253	0.493181349	0.430467699	0.385896289	0.54903732	0.485740101	0.365815164	0.427501325	0.2866228
36	0.741244447	0.715442406	0.68499792	0.660497886	0.76231212	0.740317926	0.823880201	0.863249949	0.762955139	0.571463707	0.54994969	0.481285293	0.416743305	0.293284517	0.453193409	0.548051577	0.460733571	0.334455026	0.625084222	0.613547144	0.588292183	0.540125712	0.595524262	0.510003271	0.530520673	0.482126047	0.538635886	0.439516513	0.588475379	0.624085319	0.563444625	0.436238581	0.444063679	0.522145944	0.435711433	0	0.271215633	0.413168887	0.657225947	0.609400667	0.554395075	0.437234191	0.593782044	0.45402289	0.378924198	0.532271872	0.452775606
37	0.692400521	0.687714544	0.647352818	0.635827186	0.737580611	0.739105852	0.829521024	0.87957153	0.833181958	0.624826433	0.636515541	0.462296051	0.394517032	0.349495156	0.458653697	0.568281699	0.500507299	0.310211439	0.630749364	0.622866145	0.655370791	0.528901823	0.590569718	0.581690775	0.530001874	0.497350701	0.586433005	0.450708171	0.523887886	0.524731221	0.456432289	0.424743499	0.353857815	0.436776094	0.356804172	0.271215633	0	0.247515576	0.573380754	0.494216596	0.442977732	0.388632716	0.493938266	0.405475462	0.322310872	0.404794567	0.316864035
38	0.696901029	0.707769323	0.662522677	0.658142872	0.752328501	0.769966763	0.86551538	0.919585403	0.908315338	0.684967696	0.71211164	0.485887148	0.41599332	0.446585978	0.514307838	0.635063651	0.590304397	0.388003005	0.664352767	0.662281245	0.730628214	0.554276763	0.610484541	0.657723015	0.569463682	0.552918054	0.649846841	0.502446992	0.536568917	0.484022259	0.418858544	0.477552259	0.374595919	0.426072418	0.367999438	0.413168887	0.247515576	0	0.543118342	0.414277554	0.391881148	0.401100735	0.434498115	0.414612205	0.342094414	0.293629494	0.229119512
39	0.770118307	0.776055961	0.740074205	0.729605636	0.865135957	0.863608758	0.965553963	0.999996688	0.979530808	0.766944572	0.806956259	0.662670049	0.607785846	0.65623262	0.677973265	0.737379223	0.70741738	0.583322468	0.745217055	0.76267863	0.814591206	0.61716619	0.707976907	0.743035331	0.575136337	0.590100292	0.699003376	0.519649398	0.523447207	0.42044653	0.425764125	0.608032922	0.5799549	0.401528554	0.611996253	0.657225947	0.573380754	0.543118342	0	0.358735877	0.371171372	0.462349508	0.367941451	0.468151346	0.526157512	0.579903772	0.548368804
40	0.748369949	0.755341653	0.723710525	0.714971682	0.828525422	0.833052571	0.939236107	0.98130891	0.966959069	0.738533135	0.777408528	0.585350504	0.506960106	0.60008465	0.626199233	0.731393451	0.707834148	0.531960147	0.707968995	0.690428823	0.785983589	0.559749452	0.618506669	0.719277671	0.546241553	0.584157795	0.667864847	0.486186471	0.474371336	0.336371386	0.30698162	0.5456486	0.468642236	0.334179167	0.493181349	0.609400667	0.494216596	0.414277554	0.358735877	0	0.200107963	0.369797184	0.295178321	0.395492361	0.451874498	0.440311544	0.41619298
41	0.706777318	0.705281276	0.676638579	0.667058493	0.776660928	0.785461109	0.900441156	0.945871433	0.927679526	0.702673706	0.732371658	0.529354854	0.465754377	0.540073009	0.565436654	0.673788862	0.648934257	0.483507606	0.658701347	0.653158058	0.739566753	0.511643912	0.58575454	0.675970442	0.48864029	0.522391491	0.617942023	0.443745126	0.404271903	0.282619283	0.267014636	0.487346325	0.405921118	0.269922312	0.430467699	0.554395075	0.442977732	0.391881148	0.371171372	0.200107963	0	0.293332454	0.323295293	0.36126447	0.391892304	0.41961989	0.384227526
42	0.707174045	0.685332417	0.664180111	0.636874468	0.753474219	0.750247515	0.870034851	0.916706313	0.859640236	0.630313537	0.641490734	0.461962701	0.387710841	0.420411455	0.485925085	0.615596137	0.575067651	0.418310561	0.612009862	0.620540704	0.6604634	0.488300416	0.579322616	0.561603851	0.467111873	0.458393579	0.536174856	0.375994891	0.433565749	0.42645759	0.358934584	0.375269247	0.359001889	0.302412557	0.385896289	0.437234191	0.388632716	0.401100735	0.462349508	0.369797184	0.293332454	0	0.391884172	0.302799073	0.260995427	0.418975589	0.368551889
43	0.736153346	0.738610446	0.706748425	0.685570157	0.803573763	0.808132087	0.910843691	0.955057579	0.943639424	0.726114992	0.767356484	0.586552302	0.533187802	0.591765152	0.611030356	0.680596666	0.656332744	0.506622136	0.702100587	0.718061556	0.77466394	0.591224822	0.669469047	0.70923791	0.585211502	0.590459842	0.681314739	0.532460544	0.538832951	0.442758062	0.433217317	0.546819522	0.512012613	0.417318757	0.54903732	0.593782044	0.493938266	0.434498115	0.367941451	0.295178321	0.323295293	0.391884172	0	0.34263988	0.438131041	0.462415928	0.461075704
44	0.733764515	0.726111691	0.697625884	0.681719051	0.779993104	0.779810883	0.874253297	0.918399854	0.879115288	0.676708117	0.690293488	0.550195471	0.49578904	0.49691578	0.556073326	0.632492933	0.57942924	0.42924061	0.679819347	0.696591726	0.718469629	0.581706056	0.670658868	0.636353688	0.55679121	0.555471204	0.618970552	0.47713927	0.514459267	0.499624945	0.472507457	0.475776082	0.473636985	0.431338261	0.485740101	0.45402289	0.405475462	0.414612205	0.468151346	0.395492361	0.36126447	0.302799073	0.34263988	0	0.323951164	0.439198377	0.411995496
45	0.724717757	0.710019026	0.68205353	0.647412383	0.760552444	0.76220429	0.874862271	0.924062558	0.868045315	0.642531734	0.649853589	0.468593265	0.384032978	0.378443411	0.493212183	0.625055804	0.576259593	0.40248699	0.632795058	0.6423548	0.673680898	0.521103363	0.604644834	0.570239239	0.512293087	0.476665894	0.568001386	0.42130114	0.509020127	0.502044026	0.422863069	0.395986484	0.359318691	0.38534911	0.365815164	0.378924198	0.322310872	0.342094414	0.526157512	0.451874498	0.391892304	0.260995427	0.438131041	0.323951164	0	0.332752501	0.302530006
46	0.753927716	0.761706875	0.727880609	0.709301912	0.809062047	0.834848047	0.940559473	0.993895369	0.992295822	0.760138199	0.790528207	0.5296389	0.447523971	0.511764591	0.592836238	0.737847203	0.70377467	0.492619939	0.717228633	0.729351595	0.806485574	0.608627369	0.677059584	0.703351416	0.633631612	0.617778387	0.699051835	0.578059987	0.591640095	0.53834177	0.458755993	0.501400921	0.40854962	0.465731303	0.427501325	0.532271872	0.404794567	0.293629494	0.579903772	0.440311544	0.41961989	0.418975589	0.462415928	0.439198377	0.332752501	0	0.25443108
47	0.705899749	0.712179671	0.675911826	0.679237915	0.749170246	0.774546296	0.87894065	0.934391349	0.915889308	0.689754475	0.715995122	0.46355939	0.380121314	0.452254724	0.520446775	0.669142387	0.629337934	0.429828479	0.659014627	0.659144466	0.735487201	0.541675009	0.598283595	0.652667954	0.553350878	0.544790499	0.628608034	0.490244895	0.50418296	0.459087755	0.38792729	0.45569584	0.342177197	0.39982337	0.2866228	0.452775606	0.316864035	0.229119512	0.548368804	0.41619298	0.384227526	0.368551889	0.461075704	0.411995496	0.302530006	0.25443108	0

## Sheet: S5.Geographic_DM
Geographic	1	2	3	4	5	6	7	8	9	10	11	12	13	14	15	16	17	18	19	20	21	22	23	24	25	26	27	28	29	30	31	32	33	34	35	36	37	38	39	40	41	42	43	44	45	46	47
1	0	0.079126023	0.105333239	0.122481918	0.209536683	0.374557413	0.447298074	0.526353485	0.4742215	0.558603089	0.500620379	0.674336497	0.651841466	0.697416602	0.773122976	0.940564696	0.904118709	0.841758042	0.24776815	0.354200922	0.405132499	0.302684273	0.360424884	0.522399201	0.351961506	0.433195808	0.448780931	0.51307839	0.468532174	0.51728486	0.53645103	0.533414705	0.642117156	0.619218625	0.737514249	0.797060515	0.805029607	0.875490503	0.694955262	0.700432752	0.685957249	0.738502819	0.787860753	0.818224002	0.804868207	0.890551078	0.86335529
2	0.079126023	0	0.110619067	0.080043981	0.146227795	0.310138904	0.380065165	0.459685473	0.402923345	0.487799219	0.426649047	0.600385341	0.575388619	0.618351104	0.69786045	0.86823762	0.829269769	0.765406071	0.170286383	0.275397698	0.328871314	0.226544138	0.281379561	0.444887172	0.278867784	0.357085935	0.370371118	0.435203212	0.410317452	0.467170367	0.461208679	0.454581219	0.56324332	0.546760413	0.659901345	0.718065629	0.725933846	0.797312701	0.647362634	0.645062694	0.621296642	0.669343206	0.736313841	0.754985726	0.736626552	0.819071349	0.786468683
3	0.105333239	0.110619067	0	0.065185155	0.253154853	0.412768705	0.478952518	0.558371077	0.495798574	0.580482786	0.513804687	0.685634451	0.653233535	0.676535563	0.778761865	0.955584921	0.910615032	0.842111103	0.25499077	0.345606408	0.411416985	0.263433973	0.338777198	0.519796637	0.2992041	0.387338222	0.415532668	0.474070189	0.384322072	0.42405657	0.48454097	0.502809357	0.610240788	0.557271544	0.693442143	0.776966298	0.776572887	0.834071399	0.598377937	0.610301312	0.607527261	0.667567813	0.693795204	0.736666902	0.731582823	0.823519918	0.814219281
4	0.122481918	0.080043981	0.065185155	0	0.202808348	0.355814915	0.419315465	0.498300263	0.433659831	0.518031332	0.450152825	0.621357167	0.588219866	0.612147317	0.713909596	0.891448862	0.845742588	0.776986473	0.192569578	0.280501952	0.347260751	0.200447883	0.273864404	0.454712356	0.240595967	0.327035397	0.35234483	0.412314769	0.346060343	0.396084049	0.426719659	0.439439944	0.547345485	0.503979502	0.633603341	0.712588139	0.713314436	0.773697961	0.574914509	0.578182845	0.564484077	0.619450637	0.66650863	0.696226282	0.685039291	0.773324725	0.756176046
5	0.209536683	0.146227795	0.253154853	0.202808348	0	0.165323353	0.237791654	0.316826889	0.266893971	0.350408038	0.29721687	0.46954092	0.453764135	0.520825558	0.570576902	0.732954717	0.700190653	0.642006194	0.088245085	0.187021476	0.211534	0.208144614	0.214126477	0.331544491	0.268982075	0.318279483	0.307738089	0.374839862	0.439460119	0.512533667	0.420404911	0.379106856	0.482937064	0.517103285	0.593657006	0.616908598	0.635146722	0.722655423	0.690658005	0.669877841	0.619712911	0.649733187	0.767998547	0.75401733	0.718751576	0.786095448	0.723805393
6	0.374557413	0.310138904	0.412768705	0.355814915	0.165323353	0	0.075383576	0.152300445	0.116752242	0.192730978	0.158241958	0.318239133	0.31662514	0.415411619	0.421807067	0.573431652	0.547466535	0.496847669	0.172525799	0.172334137	0.125195445	0.269728546	0.216133881	0.219472829	0.317573361	0.321406595	0.282529531	0.338363613	0.495879273	0.578061796	0.402065911	0.320720648	0.40476935	0.50101379	0.5257785	0.501649299	0.532900245	0.63753745	0.743274187	0.703953275	0.62785349	0.635368646	0.804908557	0.755530449	0.702591468	0.749225788	0.653637033
7	0.447298074	0.380065165	0.478952518	0.419315465	0.237791654	0.075383576	0	0.079660658	0.051768836	0.117730725	0.097606246	0.244328327	0.248534797	0.360384534	0.34813836	0.498098514	0.472627682	0.423945608	0.228823903	0.192287129	0.119949966	0.304177216	0.233786933	0.17152714	0.342327984	0.325956039	0.277384927	0.322354816	0.514339322	0.59812575	0.390767958	0.294785793	0.36373357	0.486356713	0.485872515	0.440317553	0.476894677	0.587614619	0.754188817	0.707080387	0.620731744	0.617745857	0.807712871	0.742921126	0.682830137	0.719316474	0.610150001
8	0.526353485	0.459685473	0.558371077	0.498300263	0.316826889	0.152300445	0.079660658	0	0.078036577	0.061694895	0.102327177	0.184358387	0.207226655	0.33960437	0.286675476	0.423723684	0.404779438	0.364086631	0.306880655	0.257159574	0.178537924	0.372439047	0.295007717	0.177811627	0.40413384	0.374002603	0.319792602	0.352486054	0.568710722	0.652719074	0.422725026	0.316161117	0.363400684	0.512422705	0.483148901	0.406262294	0.451161571	0.569184832	0.800106927	0.746663573	0.651821291	0.638364621	0.846135999	0.767181463	0.700311702	0.725015888	0.600365166
9	0.4742215	0.402923345	0.495798574	0.433659831	0.266893971	0.116752242	0.051768836	0.078036577	0	0.084956573	0.04583741	0.203827182	0.200165434	0.308615698	0.306608294	0.466393633	0.434345778	0.380791462	0.24110034	0.180323404	0.101076332	0.296087075	0.217203151	0.12140256	0.3262284	0.297327832	0.244489726	0.282519444	0.491107906	0.575136433	0.352203605	0.250794387	0.313830914	0.445270495	0.435868984	0.389305277	0.425176278	0.535956745	0.724683002	0.673458889	0.582328791	0.574662322	0.7735063	0.701522197	0.638657158	0.671522097	0.559248686
10	0.558603089	0.487799219	0.580482786	0.518031332	0.350408038	0.192730978	0.117730725	0.061694895	0.084956573	0	0.077128706	0.127646697	0.14553176	0.279967317	0.231406293	0.382576942	0.354886869	0.308020538	0.325602978	0.256231527	0.177509003	0.371601787	0.288178508	0.136180687	0.39461128	0.351689145	0.294452907	0.316877326	0.548808167	0.632231447	0.386763237	0.275851634	0.310401178	0.471255788	0.427990679	0.344607749	0.390172798	0.509174543	0.770853298	0.712739451	0.61261134	0.592910534	0.810870245	0.723089183	0.652819949	0.671955857	0.542352194
11	0.500620379	0.426649047	0.513804687	0.450152825	0.29721687	0.158241958	0.097606246	0.102327177	0.04583741	0.077128706	0	0.173786731	0.15958359	0.262798463	0.273420556	0.442294695	0.403669817	0.345152472	0.259439339	0.180888302	0.104001695	0.295491915	0.211312076	0.078399726	0.317482574	0.276809942	0.220653062	0.250239577	0.473475028	0.55717067	0.320498724	0.214187001	0.269950471	0.41028719	0.391716179	0.34452705	0.379470005	0.490179859	0.699938467	0.644961819	0.549504201	0.53724794	0.744202233	0.665489797	0.600052455	0.629356521	0.51414766
12	0.674336497	0.600385341	0.685634451	0.621357167	0.46954092	0.318239133	0.244328327	0.184358387	0.203827182	0.127646697	0.173786731	0	0.068524104	0.209123097	0.103850383	0.27019257	0.23070017	0.180424278	0.432408986	0.344537137	0.274217465	0.452583902	0.365680449	0.177821714	0.460936318	0.397455943	0.339271484	0.336073759	0.589480799	0.669212069	0.399029587	0.28749256	0.274136766	0.464224829	0.373185518	0.243117832	0.299113312	0.423642985	0.7854095	0.71714767	0.605630819	0.568155912	0.809922024	0.699262607	0.61983396	0.618431804	0.46886506
13	0.651841466	0.575388619	0.653233535	0.588219866	0.453764135	0.31662514	0.248534797	0.207226655	0.200165434	0.14553176	0.15958359	0.068524104	0	0.14632867	0.127031362	0.313306366	0.258138057	0.190017451	0.405223286	0.307838964	0.246708967	0.408521885	0.322334641	0.133820221	0.409944216	0.340219705	0.283265915	0.272835484	0.528280189	0.60661939	0.333461108	0.223699474	0.205774061	0.396053786	0.307990276	0.199267651	0.247717713	0.369866745	0.718479215	0.649309513	0.537258027	0.499853732	0.741650106	0.631031039	0.552197553	0.554053645	0.409873604
14	0.697416602	0.618351104	0.676535563	0.612147317	0.520825558	0.415411619	0.360384534	0.33960437	0.308615698	0.279967317	0.262798463	0.209123097	0.14632867	0	0.20478549	0.379732279	0.301857101	0.218786882	0.452906701	0.343881452	0.311732723	0.41441296	0.339281571	0.196574299	0.394177519	0.308000363	0.264341844	0.220441225	0.46465859	0.533313831	0.256907387	0.17874976	0.093359426	0.288097808	0.164818981	0.100440822	0.117498714	0.229661162	0.61638405	0.539658842	0.42112112	0.37040138	0.625079439	0.499480496	0.416218615	0.409318794	0.264230882
15	0.773122976	0.69786045	0.778761865	0.713909596	0.570576902	0.421807067	0.34813836	0.286675476	0.306608294	0.231406293	0.273420556	0.103850383	0.127031362	0.20478549	0	0.188766606	0.131863254	0.077602816	0.528381064	0.433972542	0.369301847	0.535533072	0.449355916	0.260518697	0.535583509	0.462520049	0.406988591	0.38845793	0.644558321	0.719931809	0.442324957	0.339463145	0.291880605	0.489564524	0.363108148	0.191681882	0.255575843	0.377825749	0.817568317	0.742870689	0.6253518	0.574611885	0.829653092	0.702641905	0.61753402	0.597732339	0.434002804
16	0.940564696	0.86823762	0.955584921	0.891448862	0.732954717	0.573431652	0.498098514	0.423723684	0.466393633	0.382576942	0.442294695	0.27019257	0.313306366	0.379732279	0.188766606	0	0.085743395	0.163911109	0.701703772	0.61439682	0.544208286	0.720264695	0.633502466	0.444090263	0.723230408	0.651256393	0.595472749	0.576639464	0.832336356	0.906529612	0.628297338	0.527816166	0.471760161	0.667799824	0.521824216	0.330152421	0.391322768	0.495354725	0.995944842	0.918069664	0.798129785	0.738785268	1	0.861600073	0.773193588	0.734800722	0.5618916
17	0.904118709	0.829269769	0.910615032	0.845742588	0.700190653	0.547466535	0.472627682	0.404779438	0.434345778	0.354886869	0.403669817	0.23070017	0.258138057	0.301857101	0.131863254	0.085743395	0	0.083070219	0.660022394	0.565694572	0.500963352	0.665903382	0.580139812	0.391938103	0.663240293	0.586767272	0.533031382	0.507842999	0.761502224	0.833365277	0.555274228	0.459927572	0.394974428	0.588794851	0.437997438	0.245448034	0.305902172	0.409944216	0.916132872	0.837047199	0.716522248	0.655160239	0.917313105	0.776936035	0.688267277	0.649067414	0.47620873
18	0.841758042	0.765406071	0.842111103	0.776986473	0.642006194	0.496847669	0.423945608	0.364086631	0.380791462	0.308020538	0.345152472	0.180424278	0.190017451	0.218786882	0.077602816	0.163911109	0.083070219	0	0.59523065	0.496514783	0.436675981	0.592194325	0.507580725	0.322395166	0.586162025	0.507540375	0.455085592	0.426850796	0.679430664	0.750688469	0.472768906	0.37949018	0.311934472	0.505875944	0.358145118	0.167976355	0.231012882	0.343488041	0.833456064	0.754794065	0.63456165	0.574954859	0.836129241	0.698445523	0.610472799	0.577113575	0.406494306
19	0.24776815	0.170286383	0.25499077	0.192569578	0.088245085	0.172525799	0.228823903	0.306880655	0.24110034	0.325602978	0.259439339	0.432408986	0.405223286	0.452906701	0.528381064	0.701703772	0.660022394	0.59523065	0	0.109549797	0.159079217	0.123369615	0.128796667	0.274701663	0.183268942	0.230236147	0.223104314	0.290458273	0.358235905	0.434678664	0.333037435	0.299395761	0.40604037	0.429140649	0.512372268	0.551602393	0.563909092	0.644659195	0.610220613	0.585375203	0.531982286	0.561528452	0.684363431	0.666125306	0.630546841	0.698889371	0.641965844
20	0.354200922	0.275397698	0.345606408	0.280501952	0.187021476	0.172334137	0.192287129	0.257159574	0.180323404	0.256231527	0.180888302	0.344537137	0.307838964	0.343881452	0.433972542	0.61439682	0.565694572	0.496514783	0.109549797	0	0.079509346	0.115904895	0.043819919	0.174210404	0.150161904	0.151614498	0.12453976	0.190077976	0.325229742	0.408320136	0.243269143	0.192155992	0.297287482	0.34266087	0.40663553	0.443071429	0.454369383	0.53657208	0.571071187	0.532234473	0.460996843	0.477560449	0.633119143	0.591740389	0.546195515	0.605318108	0.536794004
21	0.405132499	0.328871314	0.411416985	0.347260751	0.211534	0.125195445	0.119949966	0.178537924	0.101076332	0.177509003	0.104001695	0.274217465	0.246708967	0.311732723	0.369301847	0.544208286	0.500963352	0.436675981	0.159079217	0.079509346	0	0.195414241	0.116621105	0.120040753	0.225868278	0.206460008	0.160763822	0.213450617	0.394813029	0.478720507	0.278494548	0.196271675	0.28642329	0.376786741	0.40532416	0.406070632	0.42786963	0.523962757	0.634420425	0.588774676	0.506541717	0.510717924	0.689598822	0.632261709	0.577678472	0.624464104	0.5346252
22	0.302684273	0.226544138	0.263433973	0.200447883	0.208144614	0.269728546	0.304177216	0.372439047	0.296087075	0.371601787	0.295491915	0.452583902	0.408521885	0.41441296	0.535533072	0.720264695	0.665903382	0.592194325	0.123369615	0.115904895	0.195414241	0	0.08691354	0.276174432	0.060978685	0.130602322	0.152108783	0.212351084	0.235451363	0.313719952	0.234755329	0.239385472	0.34694804	0.323081113	0.435536098	0.514682296	0.513149002	0.574662322	0.487395721	0.4622376	0.413605964	0.450667285	0.561034166	0.548344144	0.519201477	0.595765285	0.560691193
23	0.360424884	0.281379561	0.338777198	0.273864404	0.214126477	0.216133881	0.233786933	0.295007717	0.217203151	0.288178508	0.211312076	0.365680449	0.322334641	0.339281571	0.449355916	0.633502466	0.580139812	0.507580725	0.128796667	0.043819919	0.116621105	0.08691354	0	0.189452554	0.109247173	0.110376968	0.094307647	0.161661606	0.281843584	0.365186164	0.207448579	0.173796818	0.282166383	0.305801297	0.384392685	0.439621519	0.444685423	0.518576054	0.527241181	0.488858402	0.419880363	0.440095629	0.589692635	0.551622568	0.509003056	0.572412819	0.513623112
24	0.522399201	0.444887172	0.519796637	0.454712356	0.331544491	0.219472829	0.17152714	0.177811627	0.12140256	0.136180687	0.078399726	0.177821714	0.133820221	0.196574299	0.260518697	0.444090263	0.391938103	0.322395166	0.274701663	0.174210404	0.120040753	0.276174432	0.189452554	0	0.283276003	0.22486962	0.166231225	0.180958914	0.421090858	0.50331373	0.25066325	0.139963483	0.192448529	0.336013235	0.314516861	0.287432036	0.314012488	0.41870013	0.635973894	0.576689901	0.476813977	0.460583257	0.674699646	0.589692635	0.52260095	0.550987058	0.438774172
25	0.351961506	0.278867784	0.2992041	0.240595967	0.268982075	0.317573361	0.342327984	0.40413384	0.3262284	0.39461128	0.317482574	0.460936318	0.409944216	0.394177519	0.535583509	0.723230408	0.663240293	0.586162025	0.183268942	0.150161904	0.225868278	0.060978685	0.109247173	0.283276003	0	0.089556454	0.131661505	0.178880897	0.17942562	0.260599397	0.186123692	0.215458021	0.317714585	0.267892629	0.394288481	0.492913561	0.484258521	0.535099311	0.430300707	0.402156699	0.352960165	0.392452564	0.501437463	0.487738694	0.460613519	0.540284265	0.515630517
26	0.433195808	0.357085935	0.387338222	0.327035397	0.318279483	0.321406595	0.325956039	0.374002603	0.297327832	0.351689145	0.276809942	0.397455943	0.340219705	0.308000363	0.462520049	0.651256393	0.586767272	0.507540375	0.230236147	0.151614498	0.206460008	0.130602322	0.110376968	0.22486962	0.089556454	0	0.05865857	0.089687591	0.197219897	0.280552389	0.105030615	0.129956725	0.228672591	0.198924677	0.306567944	0.405546085	0.394974428	0.446823964	0.428333653	0.38314184	0.309594182	0.33170589	0.484097122	0.441285949	0.400734367	0.469783019	0.430391494
27	0.448780931	0.370371118	0.415532668	0.35234483	0.307738089	0.282529531	0.277384927	0.319792602	0.244489726	0.294452907	0.220653062	0.339271484	0.283265915	0.264341844	0.406988591	0.595472749	0.533031382	0.455085592	0.223104314	0.12453976	0.160763822	0.152108783	0.094307647	0.166231225	0.131661505	0.05865857	0	0.067353959	0.255283306	0.338151776	0.120343377	0.087327126	0.19506118	0.219957027	0.290982821	0.364076544	0.361050306	0.427002108	0.480384937	0.429877034	0.345909031	0.354957481	0.530388468	0.473051355	0.423168874	0.480828786	0.419698788
28	0.51307839	0.435203212	0.474070189	0.412314769	0.374839862	0.338363613	0.322354816	0.352486054	0.282519444	0.316877326	0.250239577	0.336073759	0.272835484	0.220441225	0.38845793	0.576639464	0.507842999	0.426850796	0.290458273	0.190077976	0.213450617	0.212351084	0.161661606	0.180958914	0.178880897	0.089687591	0.067353959	0	0.256281965	0.333783906	0.070269234	0.049257059	0.138985	0.164183471	0.224809095	0.316635227	0.305387711	0.3625836	0.455640402	0.3958823	0.299859784	0.29733792	0.494406504	0.420657097	0.36424803	0.416057216	0.352798765
29	0.468532174	0.410317452	0.384322072	0.346060343	0.439460119	0.495879273	0.514339322	0.568710722	0.491107906	0.548808167	0.473475028	0.589480799	0.528280189	0.46465859	0.644558321	0.832336356	0.761502224	0.679430664	0.358235905	0.325229742	0.394813029	0.235451363	0.281843584	0.421090858	0.17942562	0.197219897	0.255283306	0.256281965	0	0.084028527	0.207771378	0.305498673	0.372630708	0.219694754	0.396043699	0.550714696	0.521249231	0.530247244	0.251994795	0.235300051	0.225353818	0.29543139	0.330081809	0.352365005	0.353928561	0.454268508	0.488878577
30	0.51728486	0.467170367	0.42405657	0.396084049	0.512533667	0.578061796	0.59812575	0.652719074	0.575136433	0.632231447	0.55717067	0.669212069	0.60661939	0.533313831	0.719931809	0.906529612	0.833365277	0.750688469	0.434678664	0.408320136	0.478720507	0.313719952	0.365186164	0.50331373	0.260599397	0.280552389	0.338151776	0.333783906	0.084028527	0	0.278302886	0.382950178	0.440115804	0.265723826	0.446057317	0.613983235	0.578737655	0.572443082	0.180706727	0.187858735	0.22232758	0.305881997	0.270575893	0.330152421	0.353091302	0.460552994	0.523418034
31	0.53645103	0.461208679	0.48454097	0.426719659	0.420404911	0.402065911	0.390767958	0.422725026	0.352203605	0.386763237	0.320498724	0.399029587	0.333461108	0.256907387	0.442324957	0.628297338	0.555274228	0.472768906	0.333037435	0.243269143	0.278494548	0.234755329	0.207448579	0.25066325	0.186123692	0.105030615	0.120343377	0.070269234	0.207771378	0.278302886	0	0.113332594	0.165010642	0.099633825	0.211715574	0.344305125	0.320135575	0.352889552	0.387933382	0.326036739	0.230205885	0.234664542	0.424238145	0.353767161	0.303057509	0.365851936	0.329698486
32	0.533414705	0.454581219	0.502809357	0.439439944	0.379106856	0.320720648	0.294785793	0.316161117	0.250794387	0.275851634	0.214187001	0.28749256	0.223699474	0.17874976	0.339463145	0.527816166	0.459927572	0.37949018	0.299395761	0.192155992	0.196271675	0.239385472	0.173796818	0.139963483	0.215458021	0.129956725	0.087327126	0.049257059	0.305498673	0.382950178	0.113332594	0	0.108732713	0.196322113	0.214782161	0.277647201	0.273884579	0.345323959	0.501225626	0.438461461	0.336860581	0.323867935	0.535593596	0.451373407	0.388165394	0.428535402	0.345071772
33	0.642117156	0.56324332	0.610240788	0.547345485	0.482937064	0.40476935	0.36373357	0.363400684	0.313830914	0.310401178	0.269950471	0.274136766	0.205774061	0.093359426	0.291880605	0.471760161	0.394974428	0.311934472	0.40604037	0.297287482	0.28642329	0.34694804	0.282166383	0.192448529	0.317714585	0.228672591	0.19506118	0.138985	0.372630708	0.440115804	0.165010642	0.108732713	0	0.19768392	0.122149032	0.180474716	0.166755773	0.239768795	0.525828937	0.45124227	0.335105364	0.294089758	0.539911029	0.425307415	0.347805473	0.361776603	0.248897945
34	0.619218625	0.546760413	0.557271544	0.503979502	0.517103285	0.50101379	0.486356713	0.512422705	0.445270495	0.471255788	0.41028719	0.464224829	0.396053786	0.288097808	0.489564524	0.667799824	0.588794851	0.505875944	0.429140649	0.34266087	0.376786741	0.323081113	0.305801297	0.336013235	0.267892629	0.198924677	0.219957027	0.164183471	0.219694754	0.265723826	0.099633825	0.196322113	0.19768392	0	0.180333491	0.355734216	0.314960709	0.310744152	0.328387116	0.254052636	0.142394561	0.135030716	0.345757719	0.256564413	0.203534645	0.272714434	0.270454843
35	0.737514249	0.659901345	0.693442143	0.633603341	0.593657006	0.5257785	0.485872515	0.483148901	0.435868984	0.427990679	0.391716179	0.373185518	0.307990276	0.164818981	0.363108148	0.521824216	0.437997438	0.358145118	0.512372268	0.40663553	0.40532416	0.435536098	0.384392685	0.314516861	0.394288481	0.306567944	0.290982821	0.224809095	0.396043699	0.446057317	0.211715574	0.214782161	0.122149032	0.180333491	0	0.193255525	0.14073013	0.141224416	0.488666741	0.40540486	0.283891338	0.217182976	0.480284063	0.340966177	0.254557009	0.246275206	0.130299698
36	0.797060515	0.718065629	0.776966298	0.712588139	0.616908598	0.501649299	0.440317553	0.406262294	0.389305277	0.344607749	0.34452705	0.243117832	0.199267651	0.100440822	0.191681882	0.330152421	0.245448034	0.167976355	0.551602393	0.443071429	0.406070632	0.514682296	0.439621519	0.287432036	0.492913561	0.405546085	0.364076544	0.316635227	0.550714696	0.613983235	0.344305125	0.277647201	0.180474716	0.355734216	0.193255525	0	0.064529471	0.186476753	0.677998245	0.596491582	0.475159634	0.410317452	0.673489151	0.531518263	0.443041167	0.410529289	0.243016957
37	0.805029607	0.725933846	0.776572887	0.713314436	0.635146722	0.532900245	0.476894677	0.451161571	0.425176278	0.390172798	0.379470005	0.299113312	0.247717713	0.117498714	0.255575843	0.391322768	0.305902172	0.231012882	0.563909092	0.454369383	0.42786963	0.513149002	0.444685423	0.314012488	0.484258521	0.394974428	0.361050306	0.305387711	0.521249231	0.578737655	0.320135575	0.273884579	0.166755773	0.314960709	0.14073013	0.064529471	0	0.124892821	0.629386783	0.546013941	0.424540768	0.354675033	0.618855477	0.472234271	0.382990528	0.346383142	0.178588361
38	0.875490503	0.797312701	0.834071399	0.773697961	0.722655423	0.63753745	0.587614619	0.569184832	0.535956745	0.509174543	0.490179859	0.423642985	0.369866745	0.229661162	0.377825749	0.495354725	0.409944216	0.343488041	0.644659195	0.53657208	0.523962757	0.574662322	0.518576054	0.41870013	0.535099311	0.446823964	0.427002108	0.3625836	0.530247244	0.572443082	0.352889552	0.345323959	0.239768795	0.310744152	0.141224416	0.186476753	0.124892821	0	0.586293162	0.49962172	0.382819041	0.299557161	0.556827696	0.396043699	0.306739431	0.243531417	0.070501246
39	0.694955262	0.647362634	0.598377937	0.574914509	0.690658005	0.743274187	0.754188817	0.800106927	0.724683002	0.770853298	0.699938467	0.7854095	0.718479215	0.61638405	0.817568317	0.995944842	0.916132872	0.833456064	0.610220613	0.571071187	0.634420425	0.487395721	0.527241181	0.635973894	0.430300707	0.428333653	0.480384937	0.455640402	0.251994795	0.180706727	0.387933382	0.501225626	0.525828937	0.328387116	0.488666741	0.677998245	0.629386783	0.586293162	0	0.08695389	0.205693361	0.2868974	0.101863154	0.233696146	0.298891388	0.405293898	0.523518909
40	0.700432752	0.645062694	0.610301312	0.578182845	0.669877841	0.703953275	0.707080387	0.746663573	0.673458889	0.712739451	0.644961819	0.71714767	0.649309513	0.539658842	0.742870689	0.918069664	0.837047199	0.754794065	0.585375203	0.532234473	0.588774676	0.4622376	0.488858402	0.576689901	0.402156699	0.38314184	0.429877034	0.3958823	0.235300051	0.187858735	0.326036739	0.438461461	0.45124227	0.254052636	0.40540486	0.596491582	0.546013941	0.49962172	0.08695389	0	0.121513522	0.20010491	0.10096537	0.158201608	0.213965077	0.322082455	0.436575106
41	0.685957249	0.621296642	0.607527261	0.564484077	0.619712911	0.62785349	0.620731744	0.651821291	0.582328791	0.61261134	0.549504201	0.605630819	0.537258027	0.42112112	0.6253518	0.798129785	0.716522248	0.63456165	0.531982286	0.460996843	0.506541717	0.413605964	0.419880363	0.476813977	0.352960165	0.309594182	0.345909031	0.299859784	0.225353818	0.22232758	0.230205885	0.336860581	0.335105364	0.142394561	0.283891338	0.475159634	0.424540768	0.382819041	0.205693361	0.121513522	0	0.088285435	0.20482584	0.134798705	0.131348794	0.238265764	0.323050851
42	0.738502819	0.669343206	0.667567813	0.619450637	0.649733187	0.635368646	0.617745857	0.638364621	0.574662322	0.592910534	0.53724794	0.568155912	0.499853732	0.37040138	0.574611885	0.738785268	0.655160239	0.574954859	0.561528452	0.477560449	0.510717924	0.450667285	0.440095629	0.460583257	0.392452564	0.33170589	0.354957481	0.29733792	0.29543139	0.305881997	0.234664542	0.323867935	0.294089758	0.135030716	0.217182976	0.410317452	0.354675033	0.299557161	0.2868974	0.20010491	0.088285435	0	0.264240969	0.131348794	0.069028477	0.158837118	0.236984657
43	0.787860753	0.736313841	0.693795204	0.66650863	0.767998547	0.804908557	0.807712871	0.846135999	0.7735063	0.810870245	0.744202233	0.809922024	0.741650106	0.625079439	0.829653092	1	0.917313105	0.836129241	0.684363431	0.633119143	0.689598822	0.561034166	0.589692635	0.674699646	0.501437463	0.484097122	0.530388468	0.494406504	0.330081809	0.270575893	0.424238145	0.535593596	0.539911029	0.345757719	0.480284063	0.673489151	0.618855477	0.556827696	0.101863154	0.10096537	0.20482584	0.264240969	0	0.169126325	0.252226806	0.347270838	0.489322425
44	0.818224002	0.754985726	0.736666902	0.696226282	0.75401733	0.755530449	0.742921126	0.767181463	0.701522197	0.723089183	0.665489797	0.699262607	0.631031039	0.499480496	0.702641905	0.861600073	0.776936035	0.698445523	0.666125306	0.591740389	0.632261709	0.548344144	0.551622568	0.589692635	0.487738694	0.441285949	0.473051355	0.420657097	0.352365005	0.330152421	0.353767161	0.451373407	0.425307415	0.256564413	0.340966177	0.531518263	0.472234271	0.396043699	0.233696146	0.158201608	0.134798705	0.131348794	0.169126325	0	0.090020478	0.178205038	0.326652073
45	0.804868207	0.736626552	0.731582823	0.685039291	0.718751576	0.702591468	0.682830137	0.700311702	0.638657158	0.652819949	0.600052455	0.61983396	0.552197553	0.416218615	0.61753402	0.773193588	0.688267277	0.610472799	0.630546841	0.546195515	0.577678472	0.519201477	0.509003056	0.52260095	0.460613519	0.400734367	0.423168874	0.36424803	0.353928561	0.353091302	0.303057509	0.388165394	0.347805473	0.203534645	0.254557009	0.443041167	0.382990528	0.306739431	0.298891388	0.213965077	0.131348794	0.069028477	0.252226806	0.090020478	0	0.109902858	0.237953053
46	0.890551078	0.819071349	0.823519918	0.773324725	0.786095448	0.749225788	0.719316474	0.725015888	0.671522097	0.671955857	0.629356521	0.618431804	0.554053645	0.409318794	0.597732339	0.734800722	0.649067414	0.577113575	0.698889371	0.605318108	0.624464104	0.595765285	0.572412819	0.550987058	0.540284265	0.469783019	0.480828786	0.416057216	0.454268508	0.460552994	0.365851936	0.428535402	0.361776603	0.272714434	0.246275206	0.410529289	0.346383142	0.243531417	0.405293898	0.322082455	0.238265764	0.158837118	0.347270838	0.178205038	0.109902858	0	0.17394813
47	0.86335529	0.786468683	0.814219281	0.756176046	0.723805393	0.653637033	0.610150001	0.600365166	0.559248686	0.542352194	0.51414766	0.46886506	0.409873604	0.264230882	0.434002804	0.5618916	0.47620873	0.406494306	0.641965844	0.536794004	0.5346252	0.560691193	0.513623112	0.438774172	0.515630517	0.430391494	0.419698788	0.352798765	0.488878577	0.523418034	0.329698486	0.345071772	0.248897945	0.270454843	0.130299698	0.243016957	0.178588361	0.070501246	0.523518909	0.436575106	0.323050851	0.236984657	0.489322425	0.326652073	0.237953053	0.17394813	0

## Sheet: S6.ListOfProvinces
ID	Province
1	La Coruña
2	Lugo
3	Pontevedra
4	Orense
5	Asturias
6	Cantabria
7	Vizcaya
8	Guipuzcoa
9	Alava
10	Navarra
11	La Rioja
12	Huesca
13	Zaragoza
14	Teruel
15	Lerida
16	Gerona
17	Barcelona
18	Tarragona
19	Leon
20	Palencia
21	Burgos
22	Zamora
23	Valladolid
24	Soria
25	Salamanca
26	Avila
27	Segovia
28	Madrid
29	Caceres
30	Badajoz
31	Toledo
32	Guadalajara
33	Cuenca
34	Ciudad Real
35	Albacete
36	Castellon
37	Valencia
38	Alicante
39	Huelva
40	Sevilla
41	Cordoba
42	Jaen
43	Cadiz
44	Malaga
45	Granada
46	Almeria
47	Murcia
